# Supplementary material for: Diethyl 6H,12H-5,11-methano­dibenzo[b,f][1,5]diazo­cine-1,7-dicarboxyl­ate
Source: Acta Crystallogr Sect E Struct Rep Online. 2008 Dec 20;65(Pt 1):o187. doi: 10.1107/S1600536808042967 (PMC2968095; doi:10.1107/S1600536808042967)
Supplement: Supplementary file 1 [file e-65-0o187-sup1.cif]

##############################################################################
###                                                                        ###
###        Electronic paper (Acta Crystallographica Section E)             ###
###                                                                        ###
##############################################################################
#                                                                            #
# This CIF contains the data in a paper accepted for publication in Acta     #
# Crystallographica Section E. It conforms to the requirements of Notes      #
# for Authors for Section E, and has been peer reviewed under the auspices   #
# of the IUCr Commission on Journals.                                        #
#                                                                            #
# Full details of the Crystallographic Information File format               #
# are given in the paper "The Crystallographic Information File (CIF):       #
# a New Standard Archive File for Crystallography" by S. R. Hall, F. H.      #
# Allen and I. D. Brown [Acta Cryst. (1991), A47, 655-685].                  #
#                                                                            #
# The current version of the core CIF dictionary is obtainable from          #
# ftp://ftp.iucr.org/pub/cif_core.dic. The current version number is 2.4.    #
#                                                                            #
# Software is freely available for graphical display of the structure(s) in  #
# this CIF.  For information consult the CIF home page http://www.iucr.org/  #
# cif/home.html                                                              #
#                                                                            #
# This file may be used for bona fide research purposes within the           #
# scientific community so long as proper attribution is given to the journal # 
# article from which it was obtained.                                        #
#                                                                            #
##############################################################################
                                             
data_global
_audit_creation_method     'from SHELXL97 CIF and IUCr SHELXL97-template'
_journal_date_recd_electronic     2008-12-17
_journal_date_accepted     2008-12-17
_journal_name_full     'Acta Crystallographica, Section E'
_journal_year     2009
_journal_volume     65
_journal_issue      1
_journal_page_first     o187
_journal_page_last     o187
_journal_paper_category     QO
_journal_coeditor_code     ZL2169
_publ_contact_author_name     'Dr Andrew C. Try'
_publ_contact_author_address
; Department of Chemistry and Biomolecular Sciences,
Building F7B,
Macquarie University,
NSW 2109,
Australia
;
_publ_contact_author_email     'andrew.try@mq.edu.au'
_publ_contact_author_fax     '612 9850 8313'
_publ_contact_author_phone     '612 9850 8291'
_publ_section_title
;\
Diethyl
6<i>H</i>,12<i>H</i>-5,11-methanodibenzo[<i>b</i>,<i>f</i>][1,5]diazocine-\
1,7-dicarboxylate
;
_publ_section_title_footnote     .
loop_
    _publ_author_name
    _publ_author_address
    'Bhuiyan, M. Delower H.'
; Department of Chemistry and Biomolecular Sciences,
Building F7B,
Macquarie University,
NSW 2109,
Australia
;
    'Clegg, Jack K.'
; Crystal Structure Analysis Facility,
School of Chemistry, F11,
The University of Sydney,
NSW 2006,
Australia
;
    'Try, Andrew C.'
; Department of Chemistry and Biomolecular Sciences,
Building F7B,
Macquarie University,
NSW 2109,
Australia
;
_publ_section_synopsis     .
data_I
_audit_creation_method     SHELXL-97
_chemical_name_systematic
;
Diethyl
6<i>H</i>,12<i>H</i>-5,11-methanodibenzo[<i>b</i>,<i>f</i>][1,5]diazocine-
1,7-dicarboxylate
;
_chemical_name_common
;
1,7-Diethyl ester Tr\"oger's base
;
_chemical_formula_moiety     'C21 H22 N2 O4'
_chemical_formula_sum     'C21 H22 N2 O4'
_chemical_formula_iupac     'C21 H22 N2 O4'
_chemical_formula_weight     366.41
_chemical_melting_point     441
_symmetry_cell_setting     Monoclinic
_symmetry_space_group_name_H-M     C2/c
_symmetry_space_group_name_Hall     '-C 2yc'
loop_
    _symmetry_equiv_pos_as_xyz
    'x, y, z'
    '-x, y, -z+1/2'
    'x+1/2, y+1/2, z'
    '-x+1/2, y+1/2, -z+1/2'
    '-x, -y, -z'
    'x, -y, z-1/2'
    '-x+1/2, -y+1/2, -z'
    'x+1/2, -y+1/2, z-1/2'
_cell_length_a     14.306(3)
_cell_length_b     9.251(2)
_cell_length_c     15.081(4)
_cell_angle_alpha     90.00
_cell_angle_beta     118.149(4)
_cell_angle_gamma     90.00
_cell_volume     1759.8(7)
_cell_formula_units_Z     4
_cell_measurement_reflns_used     5209
_cell_measurement_theta_min     2.73
_cell_measurement_theta_max     28.45
_cell_measurement_temperature     150(2)
_exptl_crystal_description     shard
_exptl_crystal_colour     colourless
_exptl_crystal_size_max     0.465
_exptl_crystal_size_mid     0.30
_exptl_crystal_size_min     0.19
_exptl_crystal_density_diffrn     1.383
_exptl_crystal_density_meas     ?
_exptl_crystal_density_method     'not measured'
_exptl_crystal_F_000     776
_exptl_absorpt_coefficient_mu     0.096
_exptl_absorpt_correction_type     multi-scan
_exptl_absorpt_process_details     '(SADABS; Sheldrick, 1996)'
_exptl_absorpt_correction_T_min     0.855822
_exptl_absorpt_correction_T_max     0.98000
_exptl_special_details
;
The crystal was coated in Exxon Paratone N hydrocarbon oil and mounted on a thin
mohair fibre attached to a copper pin. Upon mounting on the diffractometer,
the crystal was quenched to 150(K) under a cold nitrogen gas stream supplied
by an Oxford Cryosystems Cryostream and data were collected at this
temperature.
;
_diffrn_ambient_temperature     150(2)
_diffrn_radiation_type     MoK\a
_diffrn_radiation_wavelength     0.71073
_diffrn_radiation_source     'sealed tube'
_diffrn_radiation_monochromator     graphite
_diffrn_measurement_device_type     'Bruker SMART 1000 CCD'
_diffrn_measurement_method     \w
_diffrn_detector_area_resol_mean     ?
_diffrn_reflns_number     8475
_diffrn_reflns_av_R_equivalents     0.0196
_diffrn_reflns_av_sigmaI/netI     0.0155
_diffrn_reflns_theta_min     2.73
_diffrn_reflns_theta_max     28.47
_diffrn_reflns_theta_full     25.00
_diffrn_measured_fraction_theta_max     0.960
_diffrn_measured_fraction_theta_full     0.999
_diffrn_reflns_limit_h_min     -19
_diffrn_reflns_limit_h_max     19
_diffrn_reflns_limit_k_min     -12
_diffrn_reflns_limit_k_max     11
_diffrn_reflns_limit_l_min     -20
_diffrn_reflns_limit_l_max     20
_diffrn_standards_number     111
_diffrn_standards_interval_count     ?
_diffrn_standards_interval_time     ?
_diffrn_standards_decay_%     0.33
_refine_special_details
;
Refinement of <i>F</i>^2^ against ALL reflections. The weighted <i>R</i>-factor
<i>wR</i> and goodness of fit <i>S</i> are based on <i>F</i>^2^, conventional
<i>R</i>-factors <i>R</i> are based on <i>F</i>, with <i>F</i> set to zero for
negative <i>F</i>^2^. The threshold expression of <i>F</i>^2^ >
\s(<i>F</i>^2^) is used only for calculating <i>R</i>-factors(gt) <i>etc</i>.
and is not relevant to the choice of reflections for refinement.
<i>R</i>-factors based on <i>F</i>^2^ are statistically about twice as large
as those based on <i>F</i>, and <i>R</i>- factors based on ALL data will be
even larger.
;
_reflns_number_total     2135
_reflns_number_gt     1925
_reflns_threshold_expression     >2sigma(I)
_refine_ls_structure_factor_coef     Fsqd
_refine_ls_matrix_type     full
_refine_ls_R_factor_all     0.0401
_refine_ls_R_factor_gt     0.0360
_refine_ls_wR_factor_gt     0.0956
_refine_ls_wR_factor_ref     0.0990
_refine_ls_goodness_of_fit_ref     1.037
_refine_ls_restrained_S_all     1.037
_refine_ls_number_reflns     2135
_refine_ls_number_parameters     124
_refine_ls_number_restraints     0
_refine_ls_hydrogen_treatment     constr
_refine_ls_weighting_scheme     calc
_refine_ls_weighting_details
         'calc w=1/[\s^2^(Fo^2^)+(0.0513P)^2^+1.1460P] where P=(Fo^2^+2Fc^2^)/3'
_atom_sites_solution_hydrogens     geom
_atom_sites_solution_primary     direct
_atom_sites_solution_secondary     difmap
_refine_ls_shift/su_max     0.001
_refine_ls_shift/su_mean     0.000
_refine_diff_density_max     0.329
_refine_diff_density_min     -0.185
_refine_ls_extinction_method     none
_refine_ls_extinction_coef     ?
loop_
    _atom_type_symbol
    _atom_type_description
    _atom_type_scat_dispersion_real
    _atom_type_scat_dispersion_imag
    _atom_type_scat_source
    'C' 'C' 0.0033 0.0016
                         'International Tables Vol C Tables 4.2.6.8 and 6.1.1.4'
    'H' 'H' 0.0000 0.0000
                         'International Tables Vol C Tables 4.2.6.8 and 6.1.1.4'
    'N' 'N' 0.0061 0.0033
                         'International Tables Vol C Tables 4.2.6.8 and 6.1.1.4'
    'O' 'O' 0.0106 0.0060
                         'International Tables Vol C Tables 4.2.6.8 and 6.1.1.4'
_computing_data_collection     'SMART (Siemens, 1995)'
_computing_cell_refinement     'SAINT (Siemens, 1995)'
_computing_data_reduction     'SAINT and XPREP (Siemens, 1995)'
_computing_structure_solution     'SIR97 (Altomare et al. 1999)'
_computing_structure_refinement     'SHELXL97 (Sheldrick, 2008)'
_computing_molecular_graphics
                        'ORTEP-3 (Farrugia, 1997) and WINGX-32 (Farrugia, 1999)'
_computing_publication_material     'enCIFer (Allen <i>et al.</i>,  2004)'
loop_
    _atom_site_type_symbol
    _atom_site_label
    _atom_site_fract_x
    _atom_site_fract_y
    _atom_site_fract_z
    _atom_site_U_iso_or_equiv
    _atom_site_adp_type
    _atom_site_calc_flag
    _atom_site_refinement_flags
    _atom_site_occupancy
    _atom_site_disorder_assembly
    _atom_site_disorder_group
    C C1 0.83967(10) 0.37215(14) 1.11492(10) 0.0346(3) Uani d . 1 . .
    H H1A 0.7669 0.4024 1.0692 0.052 Uiso calc R 1 . .
    H H1B 0.8563 0.3944 1.1844 0.052 Uiso calc R 1 . .
    H H1C 0.8465 0.2679 1.1081 0.052 Uiso calc R 1 . .
    C C2 0.91539(9) 0.45165(12) 1.08889(8) 0.0291(2) Uani d . 1 . .
    H H2A 0.9125 0.5564 1.1007 0.035 Uiso calc R 1 . .
    H H2B 0.9886 0.4177 1.1328 0.035 Uiso calc R 1 . .
    C C3 0.92507(8) 0.30443(11) 0.96454(8) 0.0217(2) Uani d . 1 . .
    C C4 0.88028(8) 0.27735(11) 0.85453(8) 0.0205(2) Uani d . 1 . .
    C C5 0.92893(8) 0.17644(10) 0.81900(8) 0.0194(2) Uani d . 1 . .
    C C6 0.87857(8) 0.14597(11) 0.71558(8) 0.0201(2) Uani d . 1 . .
    C C7 0.78414(8) 0.21655(12) 0.65048(8) 0.0238(2) Uani d . 1 . .
    H H7 0.7503 0.1941 0.5808 0.029 Uiso calc R 1 . .
    C C8 0.73945(8) 0.31834(12) 0.68617(8) 0.0262(2) Uani d . 1 . .
    H H8 0.6764 0.3673 0.6411 0.031 Uiso calc R 1 . .
    C C9 0.78727(8) 0.34861(12) 0.78832(8) 0.0242(2) Uani d . 1 . .
    H H9 0.7566 0.4180 0.8133 0.029 Uiso calc R 1 . .
    C C10 1.03523(8) 0.10512(11) 0.88716(8) 0.0211(2) Uani d . 1 . .
    H H10A 1.0846 0.1783 0.9335 0.025 Uiso calc R 1 . .
    H H10B 1.0250 0.0294 0.9282 0.025 Uiso calc R 1 . .
    C C11 1.0000 -0.05009(15) 0.7500 0.0236(3) Uani d S 1 . .
    H H11A 0.9674 -0.1129 0.7810 0.028 Uiso calc PR 0.50 . .
    H H11B 1.0326 -0.1129 0.7190 0.028 Uiso calc PR 0.50 . .
    N N1 0.91816(7) 0.03970(9) 0.67236(6) 0.0214(2) Uani d . 1 . .
    O O1 0.88792(6) 0.42718(8) 0.98415(6) 0.02669(19) Uani d . 1 . .
    O O2 0.98621(6) 0.22448(9) 1.02960(6) 0.0285(2) Uani d . 1 . .
loop_
    _atom_site_aniso_label
    _atom_site_aniso_U_11
    _atom_site_aniso_U_22
    _atom_site_aniso_U_33
    _atom_site_aniso_U_12
    _atom_site_aniso_U_13
    _atom_site_aniso_U_23
    C1 0.0422(7) 0.0347(6) 0.0350(6) -0.0024(5) 0.0249(5) -0.0045(5)
    C2 0.0339(6) 0.0266(5) 0.0284(5) -0.0023(4) 0.0161(5) -0.0066(4)
    C3 0.0205(5) 0.0209(5) 0.0272(5) -0.0007(4) 0.0142(4) 0.0015(4)
    C4 0.0195(5) 0.0198(5) 0.0247(5) -0.0003(4) 0.0124(4) 0.0025(4)
    C5 0.0178(4) 0.0174(4) 0.0246(5) -0.0002(3) 0.0113(4) 0.0032(4)
    C6 0.0186(4) 0.0182(4) 0.0256(5) -0.0032(4) 0.0121(4) 0.0005(4)
    C7 0.0192(5) 0.0274(5) 0.0234(5) -0.0028(4) 0.0090(4) 0.0014(4)
    C8 0.0182(5) 0.0294(5) 0.0293(5) 0.0037(4) 0.0097(4) 0.0062(4)
    C9 0.0210(5) 0.0240(5) 0.0305(5) 0.0039(4) 0.0146(4) 0.0033(4)
    C10 0.0208(5) 0.0206(5) 0.0230(5) 0.0031(4) 0.0113(4) 0.0027(4)
    C11 0.0254(7) 0.0177(6) 0.0296(7) 0.000 0.0145(6) 0.000
    N1 0.0215(4) 0.0191(4) 0.0257(4) -0.0021(3) 0.0128(4) -0.0009(3)
    O1 0.0322(4) 0.0230(4) 0.0277(4) 0.0043(3) 0.0165(3) 0.0007(3)
    O2 0.0307(4) 0.0292(4) 0.0258(4) 0.0078(3) 0.0135(3) 0.0048(3)
_geom_special_details
;
All e.s.d.'s (except the e.s.d. in the dihedral angle between two l.s. planes)
are estimated using the full covariance matrix. The cell e.s.d.'s are taken
into account individually in the estimation of e.s.d.'s in distances, angles
and torsion angles; correlations between e.s.d.'s in cell parameters are only
used when they are defined by crystal symmetry. An approximate (isotropic)
treatment of cell e.s.d.'s is used for estimating e.s.d.'s involving l.s.
planes.
;
loop_
    _geom_bond_atom_site_label_1
    _geom_bond_atom_site_label_2
    _geom_bond_site_symmetry_2
    _geom_bond_distance
    _geom_bond_publ_flag
    C1 C2 . 1.5065(17) ?
    C1 H1A . 0.9800 ?
    C1 H1B . 0.9800 ?
    C1 H1C . 0.9800 ?
    C2 O1 . 1.4544(13) ?
    C2 H2A . 0.9900 ?
    C2 H2B . 0.9900 ?
    C3 O2 . 1.2103(13) ?
    C3 O1 . 1.3445(13) ?
    C3 C4 . 1.4909(15) ?
    C4 C9 . 1.3959(14) ?
    C4 C5 . 1.4124(14) ?
    C5 C6 . 1.4039(15) ?
    C5 C10 . 1.5262(13) ?
    C6 C7 . 1.4014(14) ?
    C6 N1 . 1.4354(13) ?
    C7 C8 . 1.3820(16) ?
    C7 H7 . 0.9500 ?
    C8 C9 . 1.3876(16) ?
    C8 H8 . 0.9500 ?
    C9 H9 . 0.9500 ?
    C10 N1 2_756 1.4770(13) ?
    C10 H10A . 0.9900 ?
    C10 H10B . 0.9900 ?
    C11 N1 . 1.4623(12) ?
    C11 H11A . 0.9900 ?
    C11 H11B . 0.9900 ?
loop_
    _geom_angle_atom_site_label_1
    _geom_angle_atom_site_label_2
    _geom_angle_atom_site_label_3
    _geom_angle_site_symmetry_1
    _geom_angle_site_symmetry_3
    _geom_angle
    _geom_angle_publ_flag
    C2 C1 H1A . . 109.5 ?
    C2 C1 H1B . . 109.5 ?
    H1A C1 H1B . . 109.5 ?
    C2 C1 H1C . . 109.5 ?
    H1A C1 H1C . . 109.5 ?
    H1B C1 H1C . . 109.5 ?
    O1 C2 C1 . . 110.36(9) ?
    O1 C2 H2A . . 109.6 ?
    C1 C2 H2A . . 109.6 ?
    O1 C2 H2B . . 109.6 ?
    C1 C2 H2B . . 109.6 ?
    H2A C2 H2B . . 108.1 ?
    O2 C3 O1 . . 123.18(10) ?
    O2 C3 C4 . . 124.49(10) ?
    O1 C3 C4 . . 112.31(9) ?
    C9 C4 C5 . . 120.99(10) ?
    C9 C4 C3 . . 118.74(9) ?
    C5 C4 C3 . . 120.21(9) ?
    C6 C5 C4 . . 117.88(9) ?
    C6 C5 C10 . . 119.18(9) ?
    C4 C5 C10 . . 122.88(9) ?
    C7 C6 C5 . . 120.31(9) ?
    C7 C6 N1 . . 117.22(9) ?
    C5 C6 N1 . . 122.43(9) ?
    C8 C7 C6 . . 120.98(10) ?
    C8 C7 H7 . . 119.5 ?
    C6 C7 H7 . . 119.5 ?
    C7 C8 C9 . . 119.58(10) ?
    C7 C8 H8 . . 120.2 ?
    C9 C8 H8 . . 120.2 ?
    C8 C9 C4 . . 120.20(10) ?
    C8 C9 H9 . . 119.9 ?
    C4 C9 H9 . . 119.9 ?
    N1 C10 C5 2_756 . 111.09(8) ?
    N1 C10 H10A 2_756 . 109.4 ?
    C5 C10 H10A . . 109.4 ?
    N1 C10 H10B 2_756 . 109.4 ?
    C5 C10 H10B . . 109.4 ?
    H10A C10 H10B . . 108.0 ?
    N1 C11 N1 2_756 . 110.77(11) ?
    N1 C11 H11A 2_756 . 109.5 ?
    N1 C11 H11A . . 109.5 ?
    N1 C11 H11B 2_756 . 109.5 ?
    N1 C11 H11B . . 109.5 ?
    H11A C11 H11B . . 108.1 ?
    C6 N1 C11 . . 111.33(8) ?
    C6 N1 C10 . 2_756 112.54(8) ?
    C11 N1 C10 . 2_756 107.39(7) ?
    C3 O1 C2 . . 115.98(8) ?
loop_
    _geom_torsion_atom_site_label_1
    _geom_torsion_atom_site_label_2
    _geom_torsion_atom_site_label_3
    _geom_torsion_atom_site_label_4
    _geom_torsion_site_symmetry_1
    _geom_torsion_site_symmetry_2
    _geom_torsion_site_symmetry_3
    _geom_torsion_site_symmetry_4
    _geom_torsion
    _geom_torsion_publ_flag
    O2 C3 C4 C9 . . . . 159.42(10) ?
    O1 C3 C4 C9 . . . . -19.11(13) ?
    O2 C3 C4 C5 . . . . -17.78(16) ?
    O1 C3 C4 C5 . . . . 163.70(9) ?
    C9 C4 C5 C6 . . . . -2.43(14) ?
    C3 C4 C5 C6 . . . . 174.70(9) ?
    C9 C4 C5 C10 . . . . 174.85(9) ?
    C3 C4 C5 C10 . . . . -8.01(14) ?
    C4 C5 C6 C7 . . . . 1.21(14) ?
    C10 C5 C6 C7 . . . . -176.18(9) ?
    C4 C5 C6 N1 . . . . -176.64(8) ?
    C10 C5 C6 N1 . . . . 5.97(14) ?
    C5 C6 C7 C8 . . . . 0.80(15) ?
    N1 C6 C7 C8 . . . . 178.76(9) ?
    C6 C7 C8 C9 . . . . -1.62(16) ?
    C7 C8 C9 C4 . . . . 0.40(16) ?
    C5 C4 C9 C8 . . . . 1.66(16) ?
    C3 C4 C9 C8 . . . . -175.52(10) ?
    C6 C5 C10 N1 . . . 2_756 13.93(12) ?
    C4 C5 C10 N1 . . . 2_756 -163.33(9) ?
    C7 C6 N1 C11 . . . . -165.60(8) ?
    C5 C6 N1 C11 . . . . 12.31(12) ?
    C7 C6 N1 C10 . . . 2_756 73.76(11) ?
    C5 C6 N1 C10 . . . 2_756 -108.32(10) ?
    N1 C11 N1 C6 2_756 . . . -51.41(6) ?
    N1 C11 N1 C10 2_756 . . 2_756 72.21(6) ?
    O2 C3 O1 C2 . . . . -7.03(15) ?
    C4 C3 O1 C2 . . . . 171.51(8) ?
    C1 C2 O1 C3 . . . . -83.19(12) ?
