# Supplementary material for: Diethyl 6H,12H-5,11-methano­dibenzo[b,f][1,5]diazo­cine-1,7-dicarboxyl­ate
Source: Acta Crystallogr Sect E Struct Rep Online. 2008 Dec 20;65(Pt 1):o187. doi: 10.1107/S1600536808042967 (PMC2968095; doi:10.1107/S1600536808042967)
Supplement: Supplementary file 2 [file e-65-0o187-Isup2.hkl]

# 
# h,k,l, Fc-squared, Fo-squared, sigma(Fo-squared) and status flag 
# 
data_I
_shelx_title ' act6jc2s in C2/c' 
_shelx_refln_list_code          4 
_shelx_F_calc_maximum      210.22 
_exptl_crystal_F_000       776.00 
_reflns_d_resolution_high  0.7456 
 
loop_ 
 _symmetry_equiv_pos_as_xyz 
 'x, y, z' 
 '-x, y, -z+1/2' 
 'x+1/2, y+1/2, z' 
 '-x+1/2, y+1/2, -z+1/2' 
 '-x, -y, -z' 
 'x, -y, z-1/2' 
 '-x+1/2, -y+1/2, -z' 
 'x+1/2, -y+1/2, z-1/2' 
 
_cell_length_a    14.3062 
_cell_length_b     9.2509 
_cell_length_c    15.0810 
_cell_angle_alpha  90.000 
_cell_angle_beta  118.149 
_cell_angle_gamma  90.000 
 
_shelx_F_squared_multiplier     1.000 
 
loop_ 
 _refln_index_h 
 _refln_index_k 
 _refln_index_l 
 _refln_F_squared_calc 
 _refln_F_squared_meas 
 _refln_F_squared_sigma 
 _refln_observed_status 
   4   0   0      258.72      291.85      4.48 o 
   6   0   0     6728.69     7266.95     78.23 o 
   8   0   0     1394.34     1538.71     20.63 o 
  10   0   0     1052.18     1075.40     19.03 o 
  12   0   0       52.65       56.13      3.22 o 
  14   0   0      347.36      342.08     14.93 o 
  16   0   0        2.71       -4.27      4.27 o 
   1   1   0      971.59      990.16      9.01 o 
   3   1   0    10485.71    10477.74    151.50 o 
   5   1   0     1333.50     1267.77     11.81 o 
   7   1   0        2.76        1.71      0.64 o 
   9   1   0       88.10      111.01      2.10 o 
  11   1   0       19.63       19.21      1.39 o 
  13   1   0       22.48       18.03      1.74 o 
  15   1   0        6.65        4.35      1.80 o 
   0   2   0     7892.80     8003.61    122.45 o 
   2   2   0     2999.04     2945.63     26.24 o 
   4   2   0     3641.47     3824.65     34.08 o 
   6   2   0      232.53      185.73      2.51 o 
   8   2   0      362.68      364.60      4.34 o 
  10   2   0       47.08       40.44      1.62 o 
  12   2   0      210.17      156.78      3.29 o 
  14   2   0      177.67      177.86      4.33 o 
  16   2   0       86.84       89.27      4.05 o 
   1   3   0      760.27      836.34      6.92 o 
   3   3   0      703.43      767.70      8.17 o 
   5   3   0       30.64       32.79      1.02 o 
   7   3   0        0.33        0.97      0.87 o 
   9   3   0      210.14      212.82      3.52 o 
  11   3   0      187.92      157.54      4.07 o 
  13   3   0       61.84       58.22      2.24 o 
  15   3   0       48.44       40.88      3.77 o 
   0   4   0      258.48      240.33      3.56 o 
   2   4   0     1739.48     1785.56     16.40 o 
   4   4   0      442.07      432.65      4.70 o 
   6   4   0       90.11       96.64      1.81 o 
   8   4   0       52.23       49.99      1.48 o 
  10   4   0      545.69      535.37      8.08 o 
  12   4   0      319.49      314.89      5.86 o 
  14   4   0      181.51      188.43      5.45 o 
   1   5   0      515.03      507.04      5.11 o 
   3   5   0      230.91      273.66      3.34 o 
   5   5   0      460.50      409.24      4.70 o 
   7   5   0       28.38       24.49      1.33 o 
   9   5   0      344.54      344.21      5.96 o 
  11   5   0       11.12        9.63      1.90 o 
  13   5   0      379.73      402.54      8.57 o 
   0   6   0       86.27       79.56      2.01 o 
   2   6   0     1174.55     1242.28     11.39 o 
   4   6   0       17.81       19.54      1.21 o 
   6   6   0      826.32      771.65      9.48 o 
   8   6   0      558.70      537.22     12.18 o 
  10   6   0      221.73      230.97      8.13 o 
  12   6   0       88.83      103.35      4.99 o 
  14   6   0      227.55      239.73     11.86 o 
   1   7   0      286.36      333.35      3.91 o 
   3   7   0      413.05      412.97      4.79 o 
   5   7   0     5780.02     5736.50     56.68 o 
   7   7   0       42.64       44.76      1.89 o 
   9   7   0        4.21        3.22      2.02 o 
  11   7   0        2.29       -0.30      2.96 o 
  13   7   0      388.81      436.72     11.59 o 
   0   8   0     1096.44     1111.95     14.53 o 
   2   8   0      120.37      117.99      2.56 o 
   4   8   0       20.52       26.76      1.97 o 
   6   8   0     2096.69     2125.50     20.79 o 
   8   8   0       39.05       42.34      3.64 o 
  10   8   0       46.47       50.92      5.49 o 
  12   8   0      443.45      487.51     17.77 o 
   1   9   0       14.20       14.73      1.38 o 
   3   9   0      168.83      173.29      3.39 o 
   5   9   0      590.67      571.79      8.02 o 
   7   9   0       55.64       51.54      2.34 o 
   9   9   0       81.03       83.38      7.55 o 
  11   9   0       18.59       23.34      5.24 o 
   0  10   0      155.07      156.48      5.68 o 
   2  10   0        0.51       -1.25      1.25 o 
   4  10   0      204.77      202.02      3.90 o 
   6  10   0        4.39        2.92      1.74 o 
   8  10   0       66.07       65.65      4.73 o 
   1  11   0       16.65       17.98      2.08 o 
   3  11   0       90.47       92.52      4.09 o 
   5  11   0       18.60       13.66      1.97 o 
   7  11   0       63.97       63.10      7.02 o 
   0  12   0      258.96      275.01     11.37 o 
   2  12   0       60.59       61.45      5.88 o 
 -17   1   1      262.47      241.20      7.91 o 
 -15   1   1       85.68       74.04      2.91 o 
 -13   1   1      449.15      464.53      7.37 o 
 -11   1   1      283.68      268.37      4.24 o 
  -9   1   1      802.69      901.34      8.44 o 
  -7   1   1     2192.04     2330.76     23.12 o 
  -5   1   1      721.47      749.43      9.95 o 
  -3   1   1    23350.29    23075.39    222.93 o 
  -1   1   1     1814.65     1790.79     18.02 o 
   1   1   1    15868.83    15348.04    129.44 o 
   3   1   1     3627.49     3412.58     33.20 o 
   5   1   1     2365.28     2548.20     21.30 o 
   7   1   1     1697.08     1913.16     16.44 o 
   9   1   1      286.27      282.12      4.27 o 
  11   1   1      166.87      142.69      3.47 o 
  13   1   1       44.72       33.26      2.07 o 
  15   1   1      458.21      440.90      7.85 o 
 -16   2   1       47.43       48.35      3.11 o 
 -14   2   1       11.57       10.07      1.48 o 
 -12   2   1        5.11        3.73      1.23 o 
 -10   2   1        0.16        0.06      0.89 o 
  -8   2   1     1416.17     1478.03     14.08 o 
  -6   2   1      229.68      266.72      3.20 o 
  -4   2   1     3197.67     3291.70     45.45 o 
  -2   2   1    44193.91    41849.02    533.79 o 
   0   2   1     3685.82     3723.16     27.12 o 
   2   2   1     4004.40     3992.03     35.40 o 
   4   2   1     6626.38     6900.33     60.94 o 
   6   2   1       15.80       12.19      0.81 o 
   8   2   1        0.82        1.44      0.82 o 
  10   2   1      247.48      202.60      3.62 o 
  12   2   1        1.91        1.10      1.26 o 
  14   2   1        7.88       12.42      1.86 o 
  16   2   1       10.76       11.71      4.76 o 
 -15   3   1       13.22       19.72      2.42 o 
 -13   3   1        5.06        8.20      1.40 o 
 -11   3   1        0.01        0.59      1.27 o 
  -9   3   1      107.09       78.72      1.79 o 
  -7   3   1     1031.20     1061.89     23.14 o 
  -5   3   1      598.34      631.60      6.39 o 
  -3   3   1     2905.12     3054.54     27.41 o 
  -1   3   1     2012.09     2025.43     18.30 o 
   1   3   1     1251.71     1259.04      8.68 o 
   3   3   1       29.76       35.58      1.22 o 
   5   3   1     1505.50     1500.34     14.09 o 
   7   3   1     1873.31     1888.43     19.38 o 
   9   3   1      355.64      350.23      5.64 o 
  11   3   1       23.73       26.39      1.59 o 
  13   3   1      108.27      116.43      3.21 o 
  15   3   1       97.22       85.93      7.49 o 
 -16   4   1       45.66       41.29      7.47 o 
 -14   4   1       12.91       16.26      2.19 o 
 -12   4   1      796.94      763.82     15.52 o 
 -10   4   1        2.09        0.70      1.32 o 
  -8   4   1       59.80       50.68      1.46 o 
  -6   4   1     1265.13     1241.76     11.97 o 
  -4   4   1     2436.95     2606.96     23.67 o 
  -2   4   1      630.87      609.12      6.80 o 
   0   4   1     1019.34     1085.52      8.97 o 
   2   4   1     1821.49     1907.33     14.39 o 
   4   4   1     1138.84     1168.38     11.21 o 
   6   4   1      204.11      236.21      3.19 o 
   8   4   1       16.30       13.96      1.23 o 
  10   4   1       35.16       45.65      2.08 o 
  12   4   1      150.31      159.40      4.02 o 
  14   4   1      235.82      237.62      6.34 o 
 -15   5   1       12.34        7.17      2.39 o 
 -13   5   1       46.20       50.62      3.67 o 
 -11   5   1      394.34      409.91      8.07 o 
  -9   5   1      690.73      654.22      8.12 o 
  -7   5   1      347.30      335.89      4.73 o 
  -5   5   1       86.42       96.76      2.09 o 
  -3   5   1     1999.17     1932.87     19.70 o 
  -1   5   1      892.71     1007.34     11.18 o 
   1   5   1       19.97       23.07      0.74 o 
   3   5   1      226.50      236.00      2.77 o 
   5   5   1      194.21      205.49      2.91 o 
   7   5   1      442.12      463.90      6.07 o 
   9   5   1        6.88        5.34      1.39 o 
  11   5   1      324.76      301.72      7.99 o 
  13   5   1      159.22      158.82      5.04 o 
 -14   6   1      342.32      397.03     10.83 o 
 -12   6   1        1.14       -0.20      3.65 o 
 -10   6   1        1.18        4.54      1.92 o 
  -8   6   1     6756.00     6750.38     66.38 o 
  -6   6   1     1927.17     1842.46     19.37 o 
  -4   6   1      745.67      737.50      8.57 o 
  -2   6   1      298.06      316.77      4.34 o 
   0   6   1       51.43       60.51      1.15 o 
   2   6   1     1341.03     1395.52     11.63 o 
   4   6   1      157.70      148.37      2.55 o 
   6   6   1      188.98      195.14      4.21 o 
   8   6   1       64.91       57.50      2.33 o 
  10   6   1      536.43      528.65      9.54 o 
  12   6   1      184.07      162.87      6.23 o 
 -13   7   1      240.90      238.87     11.01 o 
 -11   7   1      172.95      184.35      6.97 o 
  -9   7   1        5.44        7.27      1.92 o 
  -7   7   1      603.96      570.08      7.44 o 
  -5   7   1     1209.01     1188.09     19.36 o 
  -3   7   1      770.88      785.29      9.20 o 
  -1   7   1      305.21      332.40      4.47 o 
   1   7   1       73.73       66.22      1.56 o 
   3   7   1       79.26       64.05      1.81 o 
   5   7   1        0.19       -1.74      1.74 o 
   7   7   1       87.63       88.35      2.80 o 
   9   7   1      526.17      556.37     12.60 o 
  11   7   1       44.57       42.76      3.54 o 
  13   7   1       45.40       67.16      6.82 o 
 -12   8   1      142.26      151.78      6.37 o 
 -10   8   1       48.32       49.32      3.04 o 
  -8   8   1       60.87       64.39      2.69 o 
  -6   8   1      137.22      132.34      3.98 o 
  -4   8   1     1604.85     1547.37     15.67 o 
  -2   8   1      243.58      224.42      3.65 o 
   0   8   1      168.15      155.37      2.95 o 
   2   8   1     1020.73     1067.81     11.38 o 
   4   8   1     1846.91     1810.50     17.98 o 
   6   8   1      357.52      331.45      4.44 o 
   8   8   1        2.91        2.32      1.66 o 
  10   8   1       63.24       83.27      6.69 o 
  12   8   1       21.15       31.93      5.36 o 
 -11   9   1       49.87       46.67      5.45 o 
  -9   9   1       24.64       25.52      3.43 o 
  -7   9   1      253.49      255.75      5.46 o 
  -5   9   1        0.98        1.66      1.39 o 
  -3   9   1      244.95      243.82      4.09 o 
  -1   9   1       24.19       23.34      1.52 o 
   1   9   1       11.93       14.18      2.51 o 
   3   9   1     1086.07     1104.55     12.04 o 
   5   9   1       48.36       47.31      2.33 o 
   7   9   1       36.26       40.11      2.49 o 
   9   9   1      450.18      480.62     11.95 o 
 -10  10   1       87.91       86.16      7.68 o 
  -8  10   1        4.93        6.92      2.15 o 
  -6  10   1        0.07        0.36      1.61 o 
  -4  10   1       17.78       14.43      1.77 o 
  -2  10   1      108.83      110.02      2.86 o 
   0  10   1       83.02       79.59      2.97 o 
   2  10   1      340.20      342.72      8.82 o 
   4  10   1      154.43      156.80      3.42 o 
   6  10   1       41.80       36.12      2.51 o 
   8  10   1        9.21       13.77      3.18 o 
  -7  11   1       17.64       21.76      2.55 o 
  -5  11   1       13.53       11.44      1.89 o 
  -3  11   1      118.02      120.84      3.59 o 
  -1  11   1       57.63       52.56      2.72 o 
   1  11   1        7.11        5.74      2.25 o 
   3  11   1       57.47       57.26      3.24 o 
   5  11   1        7.59        9.57      2.48 o 
  -2  12   1        8.68        1.85      4.16 o 
   0  12   1       38.60       42.05      5.06 o 
   2  12   1      271.34      273.81     11.71 o 
 -16   0   2      222.50      213.57     10.30 o 
 -14   0   2     1266.15     1193.59     21.73 o 
 -12   0   2        5.86       10.64      2.03 o 
 -10   0   2      237.31      199.25      3.58 o 
  -8   0   2      322.97      347.61      6.83 o 
  -6   0   2      125.07      120.24      2.51 o 
  -4   0   2     2514.73     2188.78     31.47 o 
  -2   0   2     1627.61     1821.69     28.11 o 
   0   0   2      555.50      479.77     11.65 o 
   2   0   2    26975.50    26180.91    398.03 o 
   4   0   2        9.86       16.58      1.43 o 
   6   0   2     2321.74     2435.49     42.19 o 
   8   0   2      446.85      415.34      8.79 o 
  10   0   2       36.50       48.42      3.45 o 
  12   0   2      393.01      369.54      9.23 o 
  14   0   2       33.49       27.90      6.26 o 
 -17   1   2       61.38       64.17      5.74 o 
 -15   1   2        9.30        7.78      2.01 o 
 -13   1   2        0.22        0.59      1.19 o 
 -11   1   2     1867.91     1876.96     17.90 o 
  -9   1   2      716.37      706.74      7.39 o 
  -7   1   2      110.87      103.57      2.03 o 
  -5   1   2     3022.35     3129.03     27.96 o 
  -3   1   2       37.24       41.40      1.02 o 
  -1   1   2    14045.47    13916.14    114.59 o 
   1   1   2    11948.34    11537.96    102.49 o 
   3   1   2     1463.11     1571.08     19.46 o 
   5   1   2     7820.62     8136.71     71.51 o 
   7   1   2       31.19       27.43      1.10 o 
   9   1   2      140.92      157.84      3.43 o 
  11   1   2       67.16       46.11      2.14 o 
  13   1   2      113.91      107.19      3.38 o 
  15   1   2        7.66        9.41      2.06 o 
 -16   2   2       25.94       32.31      3.41 o 
 -14   2   2      330.21      336.41     10.05 o 
 -12   2   2      527.01      527.06      6.93 o 
 -10   2   2      269.44      257.79      3.55 o 
  -8   2   2     1039.58     1076.65     10.54 o 
  -6   2   2      837.58      839.10      8.21 o 
  -4   2   2    20241.32    20608.58    182.31 o 
  -2   2   2    31505.48    31388.10    345.04 o 
   0   2   2        2.63       10.54      0.57 o 
   2   2   2       51.08       37.41      0.89 o 
   4   2   2      396.87      432.54      4.57 o 
   6   2   2     1999.10     2188.15     20.96 o 
   8   2   2      186.04      175.18      3.15 o 
  10   2   2      585.84      565.05      7.43 o 
  12   2   2      593.12      535.70     12.00 o 
  14   2   2       49.01       49.39      2.69 o 
 -17   3   2       26.80       22.57      4.76 o 
 -15   3   2       14.55        9.10      2.10 o 
 -13   3   2       88.27       80.90      3.25 o 
 -11   3   2      661.82      674.82      8.27 o 
  -9   3   2      250.21      274.10      3.64 o 
  -7   3   2      252.98      244.47      4.06 o 
  -5   3   2     1117.10     1203.38     11.34 o 
  -3   3   2      236.19      279.86      3.48 o 
  -1   3   2        8.55       12.11      0.58 o 
   1   3   2       52.57       50.67      0.91 o 
   3   3   2      387.76      353.11      3.90 o 
   5   3   2      828.31      838.57      8.37 o 
   7   3   2       25.34       20.30      1.22 o 
   9   3   2      240.36      195.67      4.48 o 
  11   3   2     1759.81     1664.53     18.27 o 
  13   3   2      200.28      189.02      4.58 o 
  15   3   2        6.42        5.96      4.33 o 
 -16   4   2      101.73      118.07      4.55 o 
 -14   4   2       14.52       18.35      2.37 o 
 -12   4   2       13.88       11.83      1.88 o 
 -10   4   2      388.03      380.56      5.36 o 
  -8   4   2     2383.97     2282.98     21.27 o 
  -6   4   2      321.04      319.36      3.78 o 
  -4   4   2      488.84      492.84      7.25 o 
  -2   4   2      987.12     1049.26     12.62 o 
   0   4   2     2147.82     2229.91     20.26 o 
   2   4   2        6.72        5.49      0.52 o 
   4   4   2      444.81      443.35      4.91 o 
   6   4   2     1073.02     1174.06     11.56 o 
   8   4   2      449.50      387.97      5.41 o 
  10   4   2        9.85        1.37      1.23 o 
  12   4   2       81.69       75.62      2.94 o 
  14   4   2      184.09      194.58      5.00 o 
 -15   5   2      218.64      200.06      6.20 o 
 -13   5   2      190.35      183.33      7.32 o 
 -11   5   2       16.13       19.03      2.11 o 
  -9   5   2     1133.00     1154.76     12.94 o 
  -7   5   2     2331.75     2310.54     23.68 o 
  -5   5   2      969.57     1031.32     11.24 o 
  -3   5   2        6.97        1.10      1.03 o 
  -1   5   2      147.37      179.08      2.41 o 
   1   5   2     1025.80     1109.03      8.44 o 
   3   5   2       21.57       25.74      0.90 o 
   5   5   2      183.60      207.77      3.07 o 
   7   5   2      899.02      944.12     10.79 o 
   9   5   2       45.43       53.57      2.59 o 
  11   5   2       56.47       57.87      2.61 o 
  13   5   2      527.88      511.79     10.28 o 
 -14   6   2      156.46      163.41      6.49 o 
 -12   6   2        3.82        3.29      2.27 o 
 -10   6   2      162.33      149.19      3.72 o 
  -8   6   2      583.47      570.88      8.43 o 
  -6   6   2     2432.46     2371.30     24.37 o 
  -4   6   2      269.62      279.18      4.08 o 
  -2   6   2       44.13       65.98      1.73 o 
   0   6   2     3674.54     3938.97     31.08 o 
   2   6   2       41.24       53.20      1.23 o 
   4   6   2       24.71       22.08      1.06 o 
   6   6   2      497.79      506.45      6.06 o 
   8   6   2      172.28      160.49      4.46 o 
  10   6   2       19.16       22.10      2.58 o 
  12   6   2      207.25      200.78      9.53 o 
 -13   7   2       54.39       61.51      4.29 o 
 -11   7   2       58.21       60.05      3.20 o 
  -9   7   2      140.05      150.38      5.17 o 
  -7   7   2      854.91      822.38     11.31 o 
  -5   7   2      182.11      174.02      3.56 o 
  -3   7   2      121.14      109.51      2.43 o 
  -1   7   2      617.70      616.23      7.09 o 
   1   7   2      223.76      182.15      3.07 o 
   3   7   2      456.09      450.07      5.12 o 
   5   7   2        8.32       12.61      1.08 o 
   7   7   2      702.26      727.16     10.25 o 
   9   7   2        0.38       -0.30      2.46 o 
  11   7   2        5.37        5.46      2.59 o 
 -12   8   2      420.97      448.36      9.51 o 
 -10   8   2      107.01       96.98      4.01 o 
  -8   8   2      102.28      108.34      3.32 o 
  -6   8   2       48.36       47.33      2.27 o 
  -4   8   2      932.47      895.28     13.79 o 
  -2   8   2      139.94      146.24      2.90 o 
   0   8   2       69.79       73.25      2.05 o 
   2   8   2       96.11       90.94      2.76 o 
   4   8   2      828.57      798.94      9.05 o 
   6   8   2      246.64      238.33      4.34 o 
   8   8   2      114.78      105.15      3.35 o 
  10   8   2       25.80       35.64      3.57 o 
 -11   9   2        9.00        6.83      2.50 o 
  -9   9   2       11.34       13.00      2.33 o 
  -7   9   2      140.66      130.23      5.75 o 
  -5   9   2      937.20      940.92     13.24 o 
  -3   9   2        6.43        4.48      1.24 o 
  -1   9   2      388.03      383.97      5.45 o 
   1   9   2     2199.03     2244.41     22.13 o 
   3   9   2      515.82      510.18      8.08 o 
   5   9   2       60.38       60.31      2.11 o 
   7   9   2       47.14       39.22      2.74 o 
   9   9   2      186.03      213.18     10.30 o 
 -10  10   2       75.06       93.97      8.11 o 
  -8  10   2      132.61      146.08      3.90 o 
  -6  10   2      308.60      301.71      7.47 o 
  -4  10   2      114.61      124.10      3.41 o 
  -2  10   2      376.50      377.41      6.58 o 
   0  10   2      515.15      500.90      8.46 o 
   2  10   2       47.87       47.68      2.50 o 
   4  10   2      181.09      173.35      4.40 o 
   6  10   2      144.11      153.09      6.33 o 
   8  10   2      136.04      137.53      9.05 o 
  -7  11   2       79.41       72.76      3.54 o 
  -5  11   2        0.62       -1.67      1.73 o 
  -3  11   2        4.63        7.02      1.78 o 
  -1  11   2       86.75       91.95      4.04 o 
   1  11   2      250.36      272.23      9.39 o 
   3  11   2       12.39       12.11      2.14 o 
   5  11   2      113.56      128.35      5.96 o 
  -2  12   2      213.67      211.08     10.38 o 
   0  12   2        1.91        9.61      3.99 o 
   2  12   2      139.95      151.19      8.35 o 
 -17   1   3        2.66        4.80      2.96 o 
 -15   1   3      182.73      184.65      6.92 o 
 -13   1   3      452.85      437.10      6.07 o 
 -11   1   3      497.27      452.88      7.03 o 
  -9   1   3      570.83      596.10      6.72 o 
  -7   1   3      221.58      232.75      2.90 o 
  -5   1   3     8386.54     8691.56     76.55 o 
  -3   1   3     2218.33     2282.35     36.03 o 
  -1   1   3     3227.58     3292.20     29.04 o 
   1   1   3      813.42      679.13      6.47 o 
   3   1   3      141.95       91.15      2.51 o 
   5   1   3      590.61      555.28      7.97 o 
   7   1   3      409.64      393.72      5.94 o 
   9   1   3       89.28       87.89      2.61 o 
  11   1   3       17.51       14.78      1.70 o 
  13   1   3       62.72       58.55      3.64 o 
  15   1   3        1.48        6.32      3.04 o 
 -16   2   3      277.31      281.99      6.65 o 
 -14   2   3       64.49       57.54      2.45 o 
 -12   2   3       37.34       38.13      1.69 o 
 -10   2   3     1958.16     1988.54     18.76 o 
  -8   2   3      776.60      798.60      8.08 o 
  -6   2   3      311.91      301.19      3.44 o 
  -4   2   3    16856.98    17363.87    154.09 o 
  -2   2   3     3157.60     3357.65     29.88 o 
   0   2   3     3869.58     3703.27     32.90 o 
   2   2   3       10.45       10.48      0.54 o 
   4   2   3      164.32      205.66      2.06 o 
   6   2   3     1362.08     1386.89     14.69 o 
   8   2   3        9.25        2.49      1.04 o 
  10   2   3      364.46      315.77      8.35 o 
  12   2   3        8.28        3.89      1.61 o 
  14   2   3       34.49       42.27      2.77 o 
 -17   3   3        0.47       -0.61      2.67 o 
 -15   3   3      390.06      408.40      8.31 o 
 -13   3   3      157.24      149.93      5.36 o 
 -11   3   3      212.89      215.35      3.31 o 
  -9   3   3      110.09      104.85      2.01 o 
  -7   3   3     6667.07     6719.30     71.98 o 
  -5   3   3     4696.19     4781.88     42.56 o 
  -3   3   3      706.31      748.93      8.01 o 
  -1   3   3       34.87       34.89      0.86 o 
   1   3   3      707.41      705.92      6.94 o 
   3   3   3    17447.93    18733.62    129.21 o 
   5   3   3       39.26       44.11      1.09 o 
   7   3   3       34.81       28.44      1.75 o 
   9   3   3        0.43        3.61      1.19 o 
  11   3   3       75.28       76.35      2.52 o 
  13   3   3       29.37       24.73      2.43 o 
 -16   4   3      224.59      264.64      7.41 o 
 -14   4   3        4.48        3.78      2.29 o 
 -12   4   3      841.18      843.74     13.51 o 
 -10   4   3     5900.90     5966.41     66.25 o 
  -8   4   3       50.48       40.11      1.26 o 
  -6   4   3      308.73      349.61      4.19 o 
  -4   4   3     4394.04     4952.93     72.06 o 
  -2   4   3     7451.47     7794.01     75.35 o 
   0   4   3     1935.24     2010.04     17.06 o 
   2   4   3     2498.67     2718.31     19.35 o 
   4   4   3     2253.23     2298.73     18.44 o 
   6   4   3      340.45      339.59      4.81 o 
   8   4   3       14.70        4.88      1.77 o 
  10   4   3     2159.89     2055.54     22.06 o 
  12   4   3        4.88        8.12      1.89 o 
  14   4   3       75.63       65.83      6.22 o 
 -15   5   3      346.58      378.49     14.03 o 
 -13   5   3       83.79       98.48      8.21 o 
 -11   5   3      161.91      184.53      4.15 o 
  -9   5   3     2085.77     2021.74     26.13 o 
  -7   5   3       68.86       57.81      1.71 o 
  -5   5   3      143.14      189.93      3.04 o 
  -3   5   3     4124.41     4427.14     50.53 o 
  -1   5   3      367.74      349.22      5.30 o 
   1   5   3     1176.64     1209.27      9.60 o 
   3   5   3       37.79       54.14      1.54 o 
   5   5   3      538.53      573.98      5.50 o 
   7   5   3      250.44      251.10      4.09 o 
   9   5   3       83.59       66.10      2.99 o 
  11   5   3       99.31      112.91      3.78 o 
  13   5   3       52.00       53.23      2.90 o 
 -14   6   3       55.97       64.72      4.35 o 
 -12   6   3        6.69        9.93      2.05 o 
 -10   6   3       15.26       17.22      1.71 o 
  -8   6   3      638.82      581.93      8.62 o 
  -6   6   3      457.97      428.36      6.42 o 
  -4   6   3        5.56        1.69      1.08 o 
  -2   6   3       29.40       35.23      1.54 o 
   0   6   3      261.39      268.42      3.59 o 
   2   6   3       99.55       87.89      1.82 o 
   4   6   3       10.88       11.48      0.99 o 
   6   6   3        7.82        7.45      1.40 o 
   8   6   3        4.65        4.73      1.65 o 
  10   6   3      376.88      356.85      9.82 o 
  12   6   3       25.09       25.20      2.42 o 
 -13   7   3        7.93        4.65      2.20 o 
 -11   7   3      413.80      399.23      8.32 o 
  -9   7   3       54.09       50.82      2.51 o 
  -7   7   3     1355.91     1329.82     16.82 o 
  -5   7   3      262.37      244.30      3.97 o 
  -3   7   3        2.09        1.50      0.97 o 
  -1   7   3      498.93      495.45      7.20 o 
   1   7   3       79.85       94.10      2.15 o 
   3   7   3        0.09        0.58      1.17 o 
   5   7   3       84.30       70.12      1.98 o 
   7   7   3       41.45       41.84      2.69 o 
   9   7   3        0.27       -0.17      2.12 o 
  11   7   3        4.94        4.97      2.48 o 
 -12   8   3      205.68      239.93      6.51 o 
 -10   8   3      749.31      766.04     11.38 o 
  -8   8   3      350.06      340.11      6.26 o 
  -6   8   3      181.22      171.28      3.99 o 
  -4   8   3       11.68       18.66      1.94 o 
  -2   8   3       25.97       20.86      1.34 o 
   0   8   3      158.42      144.53      2.87 o 
   2   8   3       56.96       48.08      1.77 o 
   4   8   3       35.16       36.73      2.01 o 
   6   8   3      156.17      167.90      4.63 o 
   8   8   3       83.73       76.78      3.41 o 
  10   8   3        7.24        4.31      2.81 o 
 -11   9   3       64.38       64.35      3.61 o 
  -9   9   3        0.71        0.38      1.65 o 
  -7   9   3       17.06       19.29      2.22 o 
  -5   9   3       81.54       75.50      6.41 o 
  -3   9   3       11.09        9.49      1.54 o 
  -1   9   3       40.63       31.72      1.65 o 
   1   9   3     1131.40     1157.50     12.56 o 
   3   9   3      481.55      467.57      8.43 o 
   5   9   3       14.78        8.37      1.82 o 
   7   9   3       30.94       27.79      3.36 o 
   9   9   3      118.29      155.04      9.05 o 
 -10  10   3       44.31       48.27      6.65 o 
  -8  10   3        3.01        6.55      2.25 o 
  -6  10   3       18.26       16.04      1.87 o 
  -4  10   3      509.24      486.01      7.56 o 
  -2  10   3     1367.85     1420.23     16.86 o 
   0  10   3        7.75        5.57      1.44 o 
   2  10   3     1142.16     1126.52     15.19 o 
   4  10   3       81.13       78.11      5.72 o 
   6  10   3       12.20       14.89      2.57 o 
  -7  11   3      410.63      459.23      7.72 o 
  -5  11   3      396.99      416.70      8.85 o 
  -3  11   3        8.75       10.19      1.88 o 
  -1  11   3       35.89       42.54      2.47 o 
   1  11   3      171.24      167.69      4.52 o 
   3  11   3        4.28        1.64      2.10 o 
   5  11   3      313.62      317.58      9.76 o 
  -2  12   3      301.95      270.64     11.80 o 
   0  12   3       23.42       20.55      5.19 o 
 -18   0   4       12.19       13.47      4.76 o 
 -16   0   4      523.10      523.12     17.42 o 
 -14   0   4       68.28       65.14      3.80 o 
 -12   0   4       13.88       16.05      1.39 o 
 -10   0   4      428.22      426.67      6.00 o 
  -8   0   4      869.47      802.81     11.37 o 
  -6   0   4     3382.62     3620.79     65.53 o 
  -4   0   4      674.63      657.78      8.94 o 
  -2   0   4     2028.42     1936.83     27.50 o 
   0   0   4      495.43      519.63      8.80 o 
   2   0   4     1492.36     1589.59     36.52 o 
   4   0   4       55.25       83.89      2.90 o 
   6   0   4     2076.85     1852.71     30.46 o 
   8   0   4     1508.14     1408.14     24.45 o 
  10   0   4      933.70      939.58     31.37 o 
  12   0   4        0.15       -0.55      2.15 o 
  14   0   4      165.40      177.68      6.82 o 
 -17   1   4       37.86       38.99      3.75 o 
 -15   1   4      457.43      471.41      8.87 o 
 -13   1   4      182.32      176.70      2.81 o 
 -11   1   4      173.09      176.30      2.81 o 
  -9   1   4     1738.80     1653.16     15.62 o 
  -7   1   4      306.08      303.82      3.70 o 
  -5   1   4      343.85      354.12      3.41 o 
  -3   1   4      538.71      593.66      5.81 o 
  -1   1   4      551.95      520.50      5.08 o 
   1   1   4     1349.62     1440.65     16.82 o 
   3   1   4       77.57       80.14      2.21 o 
   5   1   4      323.55      330.55      5.05 o 
   7   1   4     1126.56     1148.48     14.27 o 
   9   1   4      239.19      233.92      4.64 o 
  11   1   4       30.65       25.74      2.02 o 
  13   1   4      137.23      135.39      4.04 o 
 -16   2   4       34.26       30.23      3.10 o 
 -14   2   4        0.05       -1.43      1.43 o 
 -12   2   4      459.70      432.82      5.97 o 
 -10   2   4      171.48      155.15      2.92 o 
  -8   2   4      713.97      714.07      7.31 o 
  -6   2   4       22.45       19.91      1.29 o 
  -4   2   4      281.58      308.78      3.77 o 
  -2   2   4      944.32      849.90      7.47 o 
   0   2   4        3.18        3.81      0.61 o 
   2   2   4     5776.64     6047.87     53.32 o 
   4   2   4     1646.59     1783.16     16.62 o 
   6   2   4        0.95       -0.80      0.89 o 
   8   2   4      316.26      277.63      5.01 o 
  10   2   4        1.94        0.80      1.40 o 
  12   2   4      302.92      309.22      6.17 o 
  14   2   4       61.54       58.64      4.78 o 
 -17   3   4      139.21      152.15      6.27 o 
 -15   3   4      285.31      299.70      6.76 o 
 -13   3   4     1293.24     1339.03     19.66 o 
 -11   3   4     2592.65     2545.33     26.33 o 
  -9   3   4      609.68      620.70      6.67 o 
  -7   3   4     4031.51     4298.31     38.53 o 
  -5   3   4    11033.60    12035.42    105.99 o 
  -3   3   4     6692.93     7032.81     57.54 o 
  -1   3   4       67.15       51.45      1.03 o 
   1   3   4      595.43      630.76      6.37 o 
   3   3   4      774.30      822.89      8.62 o 
   5   3   4     1041.59     1069.84     11.73 o 
   7   3   4      724.68      654.47      8.10 o 
   9   3   4      125.00      128.63      3.03 o 
  11   3   4     1056.54     1052.39     14.30 o 
  13   3   4       35.81       33.57      2.56 o 
 -16   4   4        0.39       -0.58      2.00 o 
 -14   4   4        9.12       10.16      2.49 o 
 -12   4   4       31.96       28.76      1.94 o 
 -10   4   4     1454.08     1431.09     17.62 o 
  -8   4   4      967.25      975.77     10.82 o 
  -6   4   4     8557.06     8517.03    113.82 o 
  -4   4   4     1116.76     1328.54     13.84 o 
  -2   4   4     1719.94     1852.49     17.05 o 
   0   4   4        4.32       17.58      0.78 o 
   2   4   4     1149.88     1161.83     11.54 o 
   4   4   4     1384.60     1494.39     14.31 o 
   6   4   4       10.04       15.87      1.23 o 
   8   4   4       16.37        6.46      1.28 o 
  10   4   4        2.62       12.09      2.28 o 
  12   4   4      684.97      742.86     13.10 o 
 -15   5   4      147.86      159.87      6.38 o 
 -13   5   4     1400.17     1416.88     21.18 o 
 -11   5   4      401.99      396.56      6.67 o 
  -9   5   4      297.24      289.00      5.18 o 
  -7   5   4     1127.82     1262.42     15.59 o 
  -5   5   4     1532.85     1672.87     17.40 o 
  -3   5   4      481.81      480.45      7.51 o 
  -1   5   4      198.73      188.15      2.58 o 
   1   5   4     1151.47     1237.85     11.09 o 
   3   5   4      285.29      327.62      3.59 o 
   5   5   4      317.02      325.44      4.72 o 
   7   5   4      528.72      410.50      6.54 o 
   9   5   4       99.13       82.09      2.91 o 
  11   5   4      466.88      424.37     10.16 o 
  13   5   4      164.27      181.00      9.48 o 
 -14   6   4        6.88       10.75      2.38 o 
 -12   6   4        0.01       -1.64      1.82 o 
 -10   6   4       25.78       23.60      2.89 o 
  -8   6   4       70.78       73.04      2.54 o 
  -6   6   4      522.02      504.94      7.45 o 
  -4   6   4      182.52      169.94      2.98 o 
  -2   6   4      216.06      213.97      3.40 o 
   0   6   4       47.53       58.76      1.68 o 
   2   6   4       17.50       26.92      0.98 o 
   4   6   4        7.38        7.42      1.03 o 
   6   6   4       53.28       42.87      2.04 o 
   8   6   4      447.66      469.29      8.79 o 
  10   6   4       40.29       42.00      3.47 o 
  12   6   4      424.89      490.29     12.27 o 
 -13   7   4        8.67        8.03      2.27 o 
 -11   7   4        8.26        7.31      1.70 o 
  -9   7   4       25.14       23.30      1.89 o 
  -7   7   4       60.29       55.92      2.32 o 
  -5   7   4      498.43      495.92      8.63 o 
  -3   7   4      440.89      419.01      5.70 o 
  -1   7   4      164.08      146.32      2.85 o 
   1   7   4       65.20       59.70      1.78 o 
   3   7   4      888.69      841.77     11.20 o 
   5   7   4      221.78      235.11      4.63 o 
   7   7   4       48.19       50.31      2.75 o 
   9   7   4       42.25       50.06      2.95 o 
  11   7   4      131.56      152.10      6.23 o 
 -14   8   4       52.04       54.28      7.34 o 
 -12   8   4       73.90       78.95      3.84 o 
 -10   8   4       24.96       25.24      2.14 o 
  -8   8   4       79.29       76.72      2.87 o 
  -6   8   4       46.01       45.07      2.20 o 
  -4   8   4      112.23      105.96      3.03 o 
  -2   8   4       64.40       61.68      2.31 o 
   0   8   4      355.38      340.65      4.83 o 
   2   8   4        7.96        9.81      1.23 o 
   4   8   4       27.23       25.10      1.89 o 
   6   8   4       44.58       43.05      2.77 o 
   8   8   4        0.79       -1.82      1.82 o 
  10   8   4        3.97        0.31      2.75 o 
 -11   9   4        7.24        3.76      2.03 o 
  -9   9   4       74.49       80.32      3.16 o 
  -7   9   4        1.37        2.29      1.98 o 
  -5   9   4      161.94      159.95      4.75 o 
  -3   9   4      418.08      453.54      7.75 o 
  -1   9   4       93.78      102.63      2.62 o 
   1   9   4        0.41       -0.59      1.26 o 
   3   9   4        2.27        0.71      1.87 o 
   5   9   4       61.39       74.58      3.40 o 
   7   9   4      189.31      179.69      6.45 o 
 -10  10   4      124.08      139.09      8.22 o 
  -8  10   4      429.84      462.25      9.67 o 
  -6  10   4        0.64        0.86      1.85 o 
  -4  10   4      254.18      240.19      4.94 o 
  -2  10   4        0.06        0.75      1.45 o 
   0  10   4      165.17      167.03      3.56 o 
   2  10   4        9.44        5.22      1.94 o 
   4  10   4       31.67       38.43      2.97 o 
   6  10   4      319.63      301.87      8.68 o 
  -7  11   4        2.45        2.10      2.47 o 
  -5  11   4       36.99       43.72      2.49 o 
  -3  11   4      450.14      449.85      7.49 o 
  -1  11   4     2570.08     2669.08     29.58 o 
   1  11   4        2.44        1.16      2.32 o 
   3  11   4      164.13      158.04      5.20 o 
 -17   1   5        2.43       -1.93      2.70 o 
 -15   1   5      512.27      485.83     11.33 o 
 -13   1   5      153.41      154.94      2.85 o 
 -11   1   5      325.22      307.51      4.01 o 
  -9   1   5      201.01      183.67      2.38 o 
  -7   1   5     1805.74     1929.11     16.32 o 
  -5   1   5     9093.40     9423.07    126.10 o 
  -3   1   5     5896.54     6131.36     46.97 o 
  -1   1   5     1469.54     1553.61     14.24 o 
   1   1   5     1768.40     1967.07     17.92 o 
   3   1   5       12.68        8.61      0.75 o 
   5   1   5       33.43       17.91      1.32 o 
   7   1   5      161.78      151.10      3.42 o 
   9   1   5      755.07      750.36     10.62 o 
  11   1   5      103.75       93.33      3.33 o 
  13   1   5        7.59       12.20      2.53 o 
 -16   2   5       14.97       16.05      7.08 o 
 -14   2   5     1117.53     1135.98     13.12 o 
 -12   2   5       59.65       53.58      1.92 o 
 -10   2   5      531.87      502.69      6.38 o 
  -8   2   5     1482.19     1348.32     12.84 o 
  -6   2   5     1611.93     1669.44     19.06 o 
  -4   2   5     1531.16     1643.43     16.69 o 
  -2   2   5      504.20      514.20      4.55 o 
   0   2   5     4685.25     4850.50     42.89 o 
   2   2   5     2543.57     2698.87     24.42 o 
   4   2   5       63.83       58.43      1.43 o 
   6   2   5      435.42      404.77      6.25 o 
   8   2   5     2212.20     2189.05     25.86 o 
  10   2   5      610.98      599.81      9.26 o 
  12   2   5       22.11       29.62      3.24 o 
 -17   3   5      555.06      598.52     20.60 o 
 -15   3   5      436.35      455.20     18.22 o 
 -13   3   5      122.24      124.42      4.40 o 
 -11   3   5     1636.39     1576.63     21.31 o 
  -9   3   5      286.57      275.58      4.05 o 
  -7   3   5     2208.21     2300.68     21.12 o 
  -5   3   5      594.15      603.42      6.88 o 
  -3   3   5      267.62      305.88      4.32 o 
  -1   3   5      275.42      290.20      3.14 o 
   1   3   5      724.95      800.81     16.93 o 
   3   3   5     1187.85     1425.10     13.16 o 
   5   3   5       80.50       78.99      2.04 o 
   7   3   5      172.06      148.16      3.09 o 
   9   3   5     1323.56     1400.65     17.78 o 
  11   3   5       27.99       24.80      2.24 o 
  13   3   5      180.56      203.47      7.32 o 
 -16   4   5       41.83       44.56      7.08 o 
 -14   4   5      391.77      409.36      8.29 o 
 -12   4   5      284.67      303.62      5.56 o 
 -10   4   5      203.81      184.44      4.87 o 
  -8   4   5     1358.19     1443.51     17.50 o 
  -6   4   5      798.99      811.35      9.87 o 
  -4   4   5     3187.68     3698.67     33.25 o 
  -2   4   5      289.11      276.75      3.31 o 
   0   4   5       15.68       25.14      1.05 o 
   2   4   5      292.25      308.82      3.55 o 
   4   4   5       23.38       12.84      1.08 o 
   6   4   5      200.90      193.43      3.53 o 
   8   4   5      757.49      665.97      8.63 o 
  10   4   5       59.95       56.09      2.32 o 
  12   4   5       17.12       16.25      2.66 o 
 -15   5   5      339.56      354.86     23.09 o 
 -13   5   5      599.25      626.26      9.61 o 
 -11   5   5      538.29      538.36      8.29 o 
  -9   5   5     5081.68     4957.73     55.58 o 
  -7   5   5       86.54       91.97      2.58 o 
  -5   5   5      609.24      629.15      8.19 o 
  -3   5   5      106.16      124.07      2.31 o 
  -1   5   5     2407.84     2319.72     21.39 o 
   1   5   5     1517.38     1614.39     16.07 o 
   3   5   5        7.25        4.21      0.75 o 
   5   5   5     1067.98     1030.11     11.69 o 
   7   5   5       84.65       57.12      2.08 o 
   9   5   5       92.42       85.80      3.05 o 
  11   5   5       29.10       33.88      2.44 o 
 -16   6   5       65.01       74.54      6.48 o 
 -14   6   5      177.46      192.17      5.60 o 
 -12   6   5      489.25      482.34      8.03 o 
 -10   6   5     1030.38      999.66     13.48 o 
  -8   6   5      261.52      252.26      4.84 o 
  -6   6   5      140.95      160.82      4.18 o 
  -4   6   5      235.74      223.33      3.55 o 
  -2   6   5      306.33      321.55      4.53 o 
   0   6   5     1102.06     1130.65     12.44 o 
   2   6   5      577.20      525.11      4.97 o 
   4   6   5      210.73      176.86      3.31 o 
   6   6   5       13.56       15.53      1.88 o 
   8   6   5        0.12        1.02      1.43 o 
  10   6   5       38.19       34.46      2.39 o 
 -15   7   5       72.87       54.61      8.26 o 
 -13   7   5       12.35        7.08      2.23 o 
 -11   7   5       55.79       58.08      2.65 o 
  -9   7   5      466.14      421.74      7.24 o 
  -7   7   5        5.30        5.93      1.42 o 
  -5   7   5      774.35      770.64     10.64 o 
  -3   7   5       52.29       48.67      1.71 o 
  -1   7   5       18.60       18.64      1.33 o 
   1   7   5       67.90       53.51      1.76 o 
   3   7   5        3.57        0.68      1.08 o 
   5   7   5        9.19       10.26      1.66 o 
   7   7   5      103.80       97.69      4.60 o 
   9   7   5       13.23       14.49      2.02 o 
 -14   8   5        1.27        2.36      4.89 o 
 -12   8   5        0.07       -1.77      1.77 o 
 -10   8   5      496.94      500.94      8.46 o 
  -8   8   5       53.07       50.44      2.54 o 
  -6   8   5      466.18      401.74      8.68 o 
  -4   8   5      178.37      151.44      3.69 o 
  -2   8   5      107.68      104.61      2.94 o 
   0   8   5       79.16       81.46      2.47 o 
   2   8   5       20.14       22.27      1.48 o 
   4   8   5      283.53      296.90      6.48 o 
   6   8   5       14.90       17.52      2.68 o 
   8   8   5        1.58        3.20      2.51 o 
  10   8   5      214.22      227.56     11.24 o 
 -13   9   5       56.52       52.48      6.26 o 
 -11   9   5      164.01      187.28      5.64 o 
  -9   9   5       34.70       21.78      2.12 o 
  -7   9   5        0.73        1.88      1.84 o 
  -5   9   5       53.22       46.28      3.14 o 
  -3   9   5      920.20      850.63     14.00 o 
  -1   9   5        2.77        6.00      2.63 o 
   1   9   5      460.42      431.18      6.04 o 
   3   9   5     1574.53     1612.63     20.22 o 
   5   9   5      199.69      204.88      7.52 o 
   7   9   5      121.68      118.57      5.50 o 
 -10  10   5      187.21      222.55      8.05 o 
  -8  10   5       12.20        7.88      2.92 o 
  -6  10   5       31.24       30.10      2.72 o 
  -4  10   5      214.95      216.38      4.67 o 
  -2  10   5        7.69       12.42      1.74 o 
   0  10   5        0.24       -1.54      1.54 o 
   2  10   5      106.75      111.33      4.37 o 
   4  10   5      666.63      712.72     12.60 o 
   6  10   5       89.64      101.89      5.28 o 
  -7  11   5       49.66       53.62      3.65 o 
  -5  11   5       26.84       37.60      2.50 o 
  -3  11   5       16.17       22.97      2.22 o 
  -1  11   5        5.34        6.59      1.94 o 
   1  11   5      119.38      120.78      7.54 o 
   3  11   5       77.03       81.09      6.97 o 
 -18   0   6      215.30      212.19     10.68 o 
 -16   0   6      144.13      131.61      7.68 o 
 -14   0   6      664.56      667.51     26.99 o 
 -12   0   6     1231.76     1197.78     17.04 o 
 -10   0   6       39.23       52.18      2.00 o 
  -8   0   6      293.56      301.80      5.60 o 
  -6   0   6       53.44       72.96      1.88 o 
  -4   0   6      885.10      900.09     10.62 o 
  -2   0   6     1708.11     1692.34     22.40 o 
   0   0   6     6789.78     7640.19    107.64 o 
   2   0   6     2096.06     2000.24     25.99 o 
   4   0   6       84.74       69.08      2.92 o 
   6   0   6     5420.19     5022.13     78.55 o 
   8   0   6      522.09      484.04     10.83 o 
  10   0   6      243.45      226.22      7.05 o 
  12   0   6      332.00      408.03     17.51 o 
 -17   1   6      220.51      232.54      7.61 o 
 -15   1   6       20.94       18.24      2.27 o 
 -13   1   6     1332.28     1334.60     16.85 o 
 -11   1   6       95.94       90.22      2.22 o 
  -9   1   6       96.57       86.39      1.74 o 
  -7   1   6     1637.55     1797.67     18.61 o 
  -5   1   6      141.08      139.01      4.10 o 
  -3   1   6     1888.98     1900.81     16.11 o 
  -1   1   6     1217.80     1144.26     13.08 o 
   1   1   6     1919.24     2137.34     19.54 o 
   3   1   6      207.43      207.42      3.05 o 
   5   1   6      888.86      891.32     11.48 o 
   7   1   6     1997.13     1885.34     22.54 o 
   9   1   6      426.80      381.36      6.72 o 
  11   1   6      135.64      140.81      4.07 o 
 -18   2   6        0.83       -3.86      3.86 o 
 -16   2   6      165.05      179.37      9.44 o 
 -14   2   6      420.91      449.57      6.44 o 
 -12   2   6     1228.38     1219.78     13.68 o 
 -10   2   6      866.15      931.67     10.58 o 
  -8   2   6      444.49      448.82      5.67 o 
  -6   2   6     2078.93     2401.82     37.70 o 
  -4   2   6     1002.83     1018.23      8.97 o 
  -2   2   6        0.40        0.18      0.56 o 
   0   2   6     2546.02     2751.34     26.58 o 
   2   2   6      204.22      202.85      3.04 o 
   4   2   6     1502.20     1439.29     18.85 o 
   6   2   6      327.36      310.73      5.95 o 
   8   2   6      641.07      630.36      9.31 o 
  10   2   6      347.04      346.33      6.54 o 
  12   2   6      324.70      368.05      7.22 o 
 -17   3   6       72.93       77.28      7.25 o 
 -15   3   6      120.35      129.67      4.96 o 
 -13   3   6      335.55      312.82      5.67 o 
 -11   3   6      476.73      450.32      6.22 o 
  -9   3   6      161.16      181.47      3.11 o 
  -7   3   6       85.02       97.94      2.75 o 
  -5   3   6     6517.84     7243.07     70.61 o 
  -3   3   6       29.88       15.29      0.66 o 
  -1   3   6      425.33      431.32      4.32 o 
   1   3   6       97.94      119.64      1.99 o 
   3   3   6       84.51       93.99      1.71 o 
   5   3   6      201.08      188.41      4.31 o 
   7   3   6       43.07       42.62      2.07 o 
   9   3   6        1.48        0.40      1.53 o 
  11   3   6        0.06       -1.79      1.79 o 
 -16   4   6       77.27       66.35      4.25 o 
 -14   4   6       93.43       87.66      3.59 o 
 -12   4   6      310.91      314.10      5.72 o 
 -10   4   6       75.44       74.50      2.46 o 
  -8   4   6      377.97      386.66      6.04 o 
  -6   4   6      625.96      692.49      7.97 o 
  -4   4   6        2.80        6.60      0.62 o 
  -2   4   6      412.27      463.95      4.72 o 
   0   4   6     1073.01     1068.06     10.48 o 
   2   4   6      450.09      393.75      4.31 o 
   4   4   6       38.84       42.33      1.69 o 
   6   4   6      360.24      326.62      5.03 o 
   8   4   6      221.61      219.25      4.21 o 
  10   4   6       75.63       68.52      2.99 o 
  12   4   6        7.17       11.97      4.98 o 
 -17   5   6       74.75       80.29      6.78 o 
 -15   5   6      276.13      276.86      6.87 o 
 -13   5   6        0.34       -0.98      1.57 o 
 -11   5   6       34.55       24.56      1.83 o 
  -9   5   6      151.45      141.56      3.57 o 
  -7   5   6     2745.50     2937.60     33.71 o 
  -5   5   6      625.54      680.86     14.12 o 
  -3   5   6      168.94      198.27      3.12 o 
  -1   5   6     2780.39     2806.53     23.87 o 
   1   5   6       38.45       34.59      1.71 o 
   3   5   6      440.55      413.83      4.72 o 
   5   5   6      611.13      563.40      7.35 o 
   7   5   6       44.63       58.23      2.18 o 
   9   5   6       76.16       81.03      3.93 o 
  11   5   6       13.89       20.35      3.25 o 
 -16   6   6      150.75      158.77      9.27 o 
 -14   6   6      322.77      339.68      7.80 o 
 -12   6   6       25.52       18.23      1.94 o 
 -10   6   6      754.44      732.96     10.59 o 
  -8   6   6     1257.93     1216.11     15.58 o 
  -6   6   6      116.74      138.01      3.32 o 
  -4   6   6      172.02      161.94      3.48 o 
  -2   6   6        0.89        1.57      1.00 o 
   0   6   6       11.83       14.25      1.09 o 
   2   6   6       62.63       56.02      1.37 o 
   4   6   6      373.36      364.71      5.35 o 
   6   6   6      484.24      378.46      6.51 o 
   8   6   6       28.51       22.16      2.01 o 
  10   6   6       15.22       20.00      2.26 o 
 -15   7   6       36.03       33.55      3.97 o 
 -13   7   6       60.63       61.73      3.68 o 
 -11   7   6      141.21      125.45      4.50 o 
  -9   7   6        5.04        4.11      1.57 o 
  -7   7   6      435.92      418.17      6.91 o 
  -5   7   6        5.18        7.15      1.85 o 
  -3   7   6       85.99       81.33      2.76 o 
  -1   7   6      268.75      307.04      4.66 o 
   1   7   6      591.33      603.35      6.59 o 
   3   7   6      443.86      400.92      5.92 o 
   5   7   6      698.50      591.81     11.37 o 
   7   7   6       40.85       41.12      2.40 o 
   9   7   6       18.95       22.39      2.29 o 
 -14   8   6       25.75       35.59      4.23 o 
 -12   8   6        7.29       18.20      2.21 o 
 -10   8   6       61.44       53.21      2.70 o 
  -8   8   6      630.21      581.55      9.15 o 
  -6   8   6      632.28      555.09     13.58 o 
  -4   8   6       81.33       74.70      3.28 o 
  -2   8   6      139.38      119.69      3.89 o 
   0   8   6      484.70      481.97      6.27 o 
   2   8   6      256.91      266.99      4.71 o 
   4   8   6      364.98      391.68      7.81 o 
   6   8   6       52.91       55.74      3.73 o 
   8   8   6      136.83      126.57      4.62 o 
 -13   9   6      213.67      258.67     12.57 o 
 -11   9   6      367.05      377.22      7.39 o 
  -9   9   6      135.41      144.53      5.82 o 
  -7   9   6       84.95       87.31      5.01 o 
  -5   9   6      490.59      435.65      8.75 o 
  -3   9   6       57.27       51.54      2.92 o 
  -1   9   6        2.80        0.58      1.44 o 
   1   9   6      396.88      381.80      6.14 o 
   3   9   6       30.28       28.23      2.58 o 
   5   9   6      424.33      425.35     10.60 o 
   7   9   6      317.80      337.54      9.55 o 
 -10  10   6       33.48       38.15      5.58 o 
  -8  10   6       86.41       79.21      3.94 o 
  -6  10   6        2.63        0.05      2.07 o 
  -4  10   6      336.02      345.19      7.88 o 
  -2  10   6       67.88       72.52      2.85 o 
   0  10   6      101.13       96.94      3.76 o 
   2  10   6      131.22      142.90      5.95 o 
   4  10   6       76.30       79.89      4.70 o 
  -5  11   6       66.50       71.38      3.02 o 
  -3  11   6        5.88        4.77      1.91 o 
  -1  11   6       12.37        8.70      1.95 o 
   1  11   6      154.64      163.88      9.01 o 
   3  11   6        0.80        3.30      4.76 o 
 -17   1   7      293.59      307.64      8.92 o 
 -15   1   7     2659.61     2707.31     32.21 o 
 -13   1   7       19.72       17.54      2.50 o 
 -11   1   7       29.86       31.48      1.46 o 
  -9   1   7     4595.73     4983.86     44.69 o 
  -7   1   7      220.86      196.85      3.68 o 
  -5   1   7      860.17      844.72      9.63 o 
  -3   1   7    13600.98    14233.83    115.98 o 
  -1   1   7      225.91      233.25      3.23 o 
   1   1   7      401.81      495.49      5.77 o 
   3   1   7       20.97       14.77      1.28 o 
   5   1   7     3346.16     3213.84     44.57 o 
   7   1   7     1812.53     1772.45     22.40 o 
   9   1   7       40.96       37.97      2.44 o 
  11   1   7      136.61      145.42      4.27 o 
 -18   2   7        0.24       -2.23      3.99 o 
 -16   2   7       12.60       15.28      2.97 o 
 -14   2   7      668.13      660.74      9.74 o 
 -12   2   7      121.83      104.92      2.54 o 
 -10   2   7       26.57       24.14      1.46 o 
  -8   2   7      103.73      126.41      2.55 o 
  -6   2   7      626.98      658.12      7.54 o 
  -4   2   7        0.36        1.53      0.60 o 
  -2   2   7       97.82       99.30      3.09 o 
   0   2   7     3291.08     3333.13     30.10 o 
   2   2   7        0.00       -0.38      0.76 o 
   4   2   7       88.20       77.23      2.33 o 
   6   2   7        7.22        8.61      1.40 o 
   8   2   7      286.71      287.49      7.62 o 
  10   2   7      164.59      196.54      4.84 o 
  12   2   7        0.92        2.62      4.25 o 
 -17   3   7      280.52      284.97     12.96 o 
 -15   3   7       11.92       15.69      2.20 o 
 -13   3   7      587.81      559.88      8.51 o 
 -11   3   7      449.05      404.28      6.61 o 
  -9   3   7      876.88      907.86     10.35 o 
  -7   3   7      962.70      970.23     10.74 o 
  -5   3   7      195.39      139.47      2.41 o 
  -3   3   7       87.45       92.91      1.55 o 
  -1   3   7     1215.78     1237.25     10.95 o 
   1   3   7     1556.43     1623.64     14.17 o 
   3   3   7       22.01       13.61      0.98 o 
   5   3   7       59.30       65.27      2.32 o 
   7   3   7       77.76       70.43      2.63 o 
   9   3   7      207.41      226.70      5.05 o 
  11   3   7      305.60      327.98      6.73 o 
 -16   4   7        1.21       -1.01      2.65 o 
 -14   4   7       78.40       66.64      2.73 o 
 -12   4   7     1316.76     1293.55     16.56 o 
 -10   4   7      204.05      186.54      3.96 o 
  -8   4   7      120.27       83.34      2.58 o 
  -6   4   7       27.50       34.08      1.33 o 
  -4   4   7     1433.90     1432.00     17.01 o 
  -2   4   7      266.35      288.03      3.36 o 
   0   4   7      305.36      264.13      4.84 o 
   2   4   7       43.70       52.57      1.49 o 
   4   4   7      345.89      327.76      6.00 o 
   6   4   7       33.76       32.08      1.73 o 
   8   4   7       71.43       74.66      3.16 o 
  10   4   7       36.81       32.60      2.41 o 
 -15   5   7       15.29       19.24      5.26 o 
 -13   5   7       13.35       14.92      1.82 o 
 -11   5   7      188.13      188.02      4.85 o 
  -9   5   7      342.82      381.70      6.34 o 
  -7   5   7      513.56      509.97     12.64 o 
  -5   5   7      647.88      610.36      8.49 o 
  -3   5   7        0.30        1.19      0.90 o 
  -1   5   7      129.29      130.63      2.13 o 
   1   5   7       80.84       81.19      1.85 o 
   3   5   7      116.10      106.38      1.93 o 
   5   5   7      355.07      339.77      6.06 o 
   7   5   7       34.22       41.90      1.99 o 
   9   5   7      107.74      127.45      5.64 o 
 -16   6   7      144.33      132.58      8.09 o 
 -14   6   7      208.43      234.92      5.42 o 
 -12   6   7        2.19        1.99      1.52 o 
 -10   6   7      412.03      389.48      6.71 o 
  -8   6   7     1572.86     1402.53     18.17 o 
  -6   6   7        0.02        1.73      1.27 o 
  -4   6   7      295.00      312.54      7.41 o 
  -2   6   7      395.83      386.67      5.35 o 
   0   6   7       18.61       21.23      1.28 o 
   2   6   7      387.84      392.75      4.93 o 
   4   6   7       28.22       19.15      1.49 o 
   6   6   7      164.27      142.40      3.72 o 
   8   6   7       40.26       38.80      2.42 o 
  10   6   7      275.03      330.46     13.86 o 
 -15   7   7      418.97      491.51     12.65 o 
 -13   7   7      167.53      162.30      4.52 o 
 -11   7   7      475.17      416.51      7.40 o 
  -9   7   7      371.42      380.98      6.73 o 
  -7   7   7      733.21      660.82      9.72 o 
  -5   7   7      341.79      302.18      5.49 o 
  -3   7   7     1810.49     1831.18     22.11 o 
  -1   7   7     2539.56     2621.57     27.07 o 
   1   7   7     1365.11     1343.00     12.76 o 
   3   7   7      197.01      172.40      3.56 o 
   5   7   7       92.15       91.90      3.53 o 
   7   7   7      113.46       93.41      3.37 o 
   9   7   7        2.75        1.10      5.58 o 
 -14   8   7      280.07      318.85      8.05 o 
 -12   8   7       45.49       42.72      2.68 o 
 -10   8   7      533.51      494.83      8.39 o 
  -8   8   7      431.02      379.85      7.10 o 
  -6   8   7       21.02       21.38      1.90 o 
  -4   8   7      162.09      171.42      4.04 o 
  -2   8   7       22.81       24.48      2.30 o 
   0   8   7     1027.87     1038.97     11.38 o 
   2   8   7     2979.38     3046.11     36.01 o 
   4   8   7        8.66        8.01      2.53 o 
   6   8   7       13.66        8.72      2.07 o 
 -13   9   7       19.33       42.35      4.48 o 
 -11   9   7       12.06        5.13      2.06 o 
  -9   9   7      101.06      103.03      4.17 o 
  -7   9   7        0.15       -1.18      1.68 o 
  -5   9   7      335.47      320.01     11.29 o 
  -3   9   7       12.76       13.02      2.13 o 
  -1   9   7        1.59        0.93      1.47 o 
   1   9   7       37.61       33.81      2.12 o 
   3   9   7        3.68        3.07      2.20 o 
   5   9   7        3.87        9.19      4.46 o 
 -10  10   7       66.98       54.84      6.18 o 
  -8  10   7       10.04        9.34      2.38 o 
  -6  10   7      162.94      167.84      5.70 o 
  -4  10   7      167.11      175.54      5.36 o 
  -2  10   7      130.64      139.19      3.78 o 
   0  10   7       13.62       16.04      1.91 o 
   2  10   7      190.93      192.45      9.57 o 
   4  10   7       13.91        8.73      3.37 o 
  -5  11   7       24.67       22.74      5.49 o 
  -3  11   7        0.48       -1.47      1.83 o 
  -1  11   7        2.47        4.28      1.93 o 
   1  11   7       69.29       69.30      7.25 o 
 -18   0   8     1439.85     1507.37     40.04 o 
 -16   0   8      885.69      922.17     18.46 o 
 -14   0   8     2024.02     2026.20     34.95 o 
 -12   0   8      764.41      775.08     15.16 o 
 -10   0   8       14.80       10.38      2.66 o 
  -8   0   8      960.78     1110.62     15.28 o 
  -6   0   8        4.20        1.95      0.91 o 
  -4   0   8      872.51      972.55     11.66 o 
  -2   0   8     9175.38    10070.04    151.47 o 
   0   0   8        1.21        0.58      0.92 o 
   2   0   8     1376.79     1280.10     21.87 o 
   4   0   8     1819.61     1742.35     29.38 o 
   6   0   8     6296.79     6208.73    112.55 o 
   8   0   8      171.00      162.94      5.84 o 
  10   0   8      135.14      113.69      9.27 o 
 -17   1   8      134.12      148.32      4.90 o 
 -15   1   8      113.78      112.40      3.43 o 
 -13   1   8      698.41      637.65      9.34 o 
 -11   1   8       35.02       43.13      2.00 o 
  -9   1   8      846.16      917.10     12.09 o 
  -7   1   8     1570.42     1765.58     18.29 o 
  -5   1   8     1880.47     1910.66     17.63 o 
  -3   1   8      440.97      504.79      5.89 o 
  -1   1   8     1732.29     1795.82     16.74 o 
   1   1   8        0.73        3.63      0.71 o 
   3   1   8     2682.71     2620.41     40.01 o 
   5   1   8      769.88      714.86     10.01 o 
   7   1   8       35.28       40.29      2.16 o 
   9   1   8      180.77      180.94      4.56 o 
  11   1   8       95.56      107.48      3.89 o 
 -18   2   8      109.52       93.46      7.90 o 
 -16   2   8      118.19      134.49      4.54 o 
 -14   2   8      160.51      155.15      3.88 o 
 -12   2   8      447.51      447.83      6.20 o 
 -10   2   8      706.63      735.50      8.78 o 
  -8   2   8      166.43      155.24      2.78 o 
  -6   2   8      918.16      991.02     12.10 o 
  -4   2   8        0.03        1.14      0.67 o 
  -2   2   8       15.11       24.34      1.00 o 
   0   2   8      146.62      157.72      2.41 o 
   2   2   8       38.34       25.23      1.92 o 
   4   2   8      567.38      542.29      7.95 o 
   6   2   8      433.23      400.58     10.93 o 
   8   2   8       15.64       16.01      1.86 o 
  10   2   8      309.43      341.81      6.87 o 
 -17   3   8      387.63      391.74     13.04 o 
 -15   3   8       34.83       29.38      2.62 o 
 -13   3   8      489.77      488.52      7.75 o 
 -11   3   8       81.68       84.82      2.82 o 
  -9   3   8       76.44       81.40      2.06 o 
  -7   3   8     1017.03     1022.83     11.34 o 
  -5   3   8       51.35       60.33      1.45 o 
  -3   3   8      485.79      561.71      5.61 o 
  -1   3   8       76.22       81.96      1.69 o 
   1   3   8      396.63      382.49      5.08 o 
   3   3   8       13.49        9.54      1.34 o 
   5   3   8        2.68        4.14      1.68 o 
   7   3   8       51.31       49.46      2.38 o 
   9   3   8       29.74       30.40      2.29 o 
  11   3   8        1.02       12.10      4.25 o 
 -16   4   8      165.88      180.03      5.48 o 
 -14   4   8        0.45        1.08      1.62 o 
 -12   4   8      264.93      255.56      5.03 o 
 -10   4   8        4.34        7.99      1.38 o 
  -8   4   8       20.87       18.14      1.90 o 
  -6   4   8      200.36      174.58      3.67 o 
  -4   4   8        1.13        3.80      0.94 o 
  -2   4   8      968.79      982.09      8.51 o 
   0   4   8      102.59       98.65      2.84 o 
   2   4   8        1.79        2.75      0.94 o 
   4   4   8       93.43       80.76      2.61 o 
   6   4   8        1.22        1.22      1.36 o 
   8   4   8      219.63      219.43      5.05 o 
  10   4   8      140.01      163.70      4.63 o 
 -17   5   8       75.21       85.26      7.64 o 
 -15   5   8      106.78      113.39      4.48 o 
 -13   5   8        0.49       -1.45      1.45 o 
 -11   5   8        5.23        2.09      1.48 o 
  -9   5   8       28.56       33.11      1.89 o 
  -7   5   8       31.59       26.55      1.71 o 
  -5   5   8      494.57      457.19      6.90 o 
  -3   5   8      760.04      742.05      9.97 o 
  -1   5   8      561.86      524.82      5.16 o 
   1   5   8        2.23        2.63      0.95 o 
   3   5   8        0.44       -1.05      1.05 o 
   5   5   8      209.73      182.22      3.87 o 
   7   5   8      152.56      153.40      4.04 o 
   9   5   8        6.87       10.13      2.37 o 
 -16   6   8        4.34        1.60      3.05 o 
 -14   6   8       31.10       27.92      2.41 o 
 -12   6   8       23.21       16.24      1.88 o 
 -10   6   8      101.21       77.39      2.79 o 
  -8   6   8        5.11       15.29      2.51 o 
  -6   6   8      639.00      647.49      9.32 o 
  -4   6   8       33.38       43.86      2.00 o 
  -2   6   8      240.29      203.53      4.11 o 
   0   6   8     1781.67     1773.57     24.17 o 
   2   6   8        1.00        0.87      0.88 o 
   4   6   8       28.24       32.54      1.81 o 
   6   6   8      171.65      153.04      3.98 o 
   8   6   8       50.47       43.04      2.62 o 
 -15   7   8       11.79       14.71      2.46 o 
 -13   7   8      544.17      579.72      9.62 o 
 -11   7   8      863.64      832.73     14.15 o 
  -9   7   8      107.67      137.26      3.77 o 
  -7   7   8      641.84      495.47      7.95 o 
  -5   7   8       86.94       69.13      2.54 o 
  -3   7   8      318.95      296.49      5.43 o 
  -1   7   8     1442.47     1486.42     18.49 o 
   1   7   8     1151.26     1192.19     11.61 o 
   3   7   8      671.55      643.94      9.37 o 
   5   7   8      200.63      221.92      5.67 o 
   7   7   8      110.63      117.19      7.47 o 
 -14   8   8        7.50        3.69      2.62 o 
 -12   8   8      263.70      211.89      6.15 o 
 -10   8   8       67.05       67.89      3.00 o 
  -8   8   8        7.13        6.02      1.90 o 
  -6   8   8      252.04      209.67      6.67 o 
  -4   8   8      132.70      126.80      6.16 o 
  -2   8   8      140.57      126.48      6.59 o 
   0   8   8      239.76      246.76      4.63 o 
   2   8   8       14.91       12.15      2.33 o 
   4   8   8      163.99      138.29      4.39 o 
   6   8   8       56.78       55.02      3.34 o 
 -11   9   8      332.02      342.07      7.05 o 
  -9   9   8      251.62      239.93      5.56 o 
  -7   9   8      412.54      425.39     14.15 o 
  -5   9   8        4.29        2.48      2.29 o 
  -3   9   8      298.43      311.94      7.14 o 
  -1   9   8        0.37       -0.08      1.52 o 
   1   9   8      436.65      403.19     10.00 o 
   3   9   8       28.22       39.65      8.20 o 
   5   9   8       73.52       66.67      3.62 o 
  -8  10   8       62.46       54.23      3.68 o 
  -6  10   8      114.68       94.29      4.13 o 
  -4  10   8        2.79        5.99      2.19 o 
  -2  10   8       13.96        7.82      1.82 o 
   0  10   8       46.91       49.48      2.87 o 
   2  10   8       11.35        6.77      3.35 o 
  -3  11   8       12.14       14.80      5.19 o 
  -1  11   8       36.62       34.63      6.05 o 
 -19   1   9        1.72       -0.99      4.98 o 
 -17   1   9      587.68      631.98     14.20 o 
 -15   1   9      688.21      682.15     10.28 o 
 -13   1   9       82.83       77.54      2.73 o 
 -11   1   9      269.97      283.68      7.32 o 
  -9   1   9      526.86      600.15      7.32 o 
  -7   1   9      755.29      736.86      8.47 o 
  -5   1   9     1078.03     1041.53      8.88 o 
  -3   1   9        2.26        7.80      0.90 o 
  -1   1   9      814.30      873.72      8.83 o 
   1   1   9       98.15      108.29      2.73 o 
   3   1   9     3288.24     3039.09     34.60 o 
   5   1   9      459.53      436.20      7.11 o 
   7   1   9      261.41      272.33      7.28 o 
   9   1   9        2.89        3.94      1.78 o 
 -18   2   9       16.77       24.60      4.81 o 
 -16   2   9      516.91      526.16     10.17 o 
 -14   2   9      198.12      186.24      5.09 o 
 -12   2   9       10.34        5.67      1.50 o 
 -10   2   9       12.68       22.98      1.40 o 
  -8   2   9      221.67      216.78      3.50 o 
  -6   2   9      212.46      201.37      3.20 o 
  -4   2   9     1831.01     1993.01     27.16 o 
  -2   2   9       47.57       24.55      1.06 o 
   0   2   9     1282.44     1275.10     11.44 o 
   2   2   9     4634.22     4396.64     52.96 o 
   4   2   9      579.51      531.95      8.05 o 
   6   2   9       51.02       55.03      2.47 o 
   8   2   9       62.92       59.31      2.75 o 
  10   2   9      290.39      352.16      7.15 o 
 -17   3   9      131.29      124.22      4.70 o 
 -15   3   9      210.39      191.76      5.49 o 
 -13   3   9      155.68      150.10      4.96 o 
 -11   3   9      755.05      723.34     10.11 o 
  -9   3   9      759.65      785.97     10.54 o 
  -7   3   9     1472.65     1564.65     16.65 o 
  -5   3   9       95.24      109.18      2.32 o 
  -3   3   9       99.72      139.03      2.13 o 
  -1   3   9        0.52        1.58      0.84 o 
   1   3   9      450.83      441.54      5.80 o 
   3   3   9     1234.52     1286.37     16.68 o 
   5   3   9      174.12      153.98      3.79 o 
   7   3   9        6.35        4.51      1.91 o 
   9   3   9      216.33      267.49      5.96 o 
 -18   4   9       87.83       79.00      7.64 o 
 -16   4   9        1.26        0.47      2.24 o 
 -14   4   9       44.05       40.93      2.79 o 
 -12   4   9      104.82      102.36      3.07 o 
 -10   4   9       31.05       23.21      1.83 o 
  -8   4   9      117.53      116.65      3.33 o 
  -6   4   9      117.00      111.65      3.09 o 
  -4   4   9       32.89       35.06      1.44 o 
  -2   4   9      813.03      806.98      7.85 o 
   0   4   9      120.05      113.50      3.20 o 
   2   4   9      574.36      562.52      8.18 o 
   4   4   9       11.52        9.69      1.50 o 
   6   4   9       44.27       45.32      2.65 o 
   8   4   9      100.18      113.02      3.73 o 
  10   4   9      184.31      221.12     11.16 o 
 -17   5   9      148.06      166.84     10.08 o 
 -15   5   9       11.65       15.04      2.69 o 
 -13   5   9      272.80      232.63      5.44 o 
 -11   5   9      168.99      155.40      3.88 o 
  -9   5   9      347.01      232.88      5.34 o 
  -7   5   9        0.20       -0.85      1.23 o 
  -5   5   9     1974.36     1941.23     23.09 o 
  -3   5   9     6055.58     6086.56     67.42 o 
  -1   5   9        7.93        5.37      1.02 o 
   1   5   9      249.09      230.05      4.00 o 
   3   5   9        7.66        3.27      1.22 o 
   5   5   9      219.57      199.39      4.55 o 
   7   5   9      535.68      543.03      8.92 o 
   9   5   9        7.59       -0.77      3.99 o 
 -16   6   9       63.90       72.00      4.75 o 
 -14   6   9      216.60      200.41      4.97 o 
 -12   6   9      163.09      158.92      4.21 o 
 -10   6   9      655.54      573.84      8.91 o 
  -8   6   9        0.75       -1.29      1.29 o 
  -6   6   9       23.53       33.00      2.30 o 
  -4   6   9       80.47       68.51      2.48 o 
  -2   6   9     4562.69     4614.24     64.70 o 
   0   6   9     1545.46     1503.07     16.46 o 
   2   6   9       34.32       31.11      1.51 o 
   4   6   9       75.90       66.77      2.38 o 
   6   6   9       97.64       87.52      3.21 o 
   8   6   9       17.21       18.21      3.35 o 
 -15   7   9       94.46      127.65      4.93 o 
 -13   7   9        0.15        0.49      1.81 o 
 -11   7   9       50.13       44.83      2.51 o 
  -9   7   9       13.38       14.31      2.68 o 
  -7   7   9        6.79       10.46      1.59 o 
  -5   7   9      280.42      277.27      5.37 o 
  -3   7   9        6.06        5.85      1.54 o 
  -1   7   9       41.39       42.74      2.48 o 
   1   7   9       22.54       20.15      1.43 o 
   3   7   9       11.93       12.57      1.99 o 
   5   7   9      160.94      142.35      6.58 o 
   7   7   9        7.90        7.06      3.06 o 
 -14   8   9      358.91      376.61     10.48 o 
 -12   8   9      274.52      256.12      6.17 o 
 -10   8   9      141.72      115.17      3.74 o 
  -8   8   9       19.84       26.08      2.15 o 
  -6   8   9       45.59       45.99      2.46 o 
  -4   8   9      303.60      299.67      5.83 o 
  -2   8   9       41.35       36.39      3.41 o 
   0   8   9       39.39       38.45      2.42 o 
   2   8   9       18.18       14.40      6.20 o 
   4   8   9      161.76      164.48      4.97 o 
   6   8   9       64.59       76.89      4.65 o 
 -11   9   9      306.32      318.61      6.78 o 
  -9   9   9        5.24        3.27      1.93 o 
  -7   9   9      112.38       96.94      3.50 o 
  -5   9   9       95.86      102.82      4.02 o 
  -3   9   9        5.32        3.70      2.42 o 
  -1   9   9      239.79      243.51      5.52 o 
   1   9   9      113.96      113.61      3.77 o 
   3   9   9       88.82       94.58      7.17 o 
  -8  10   9        0.73       -2.26      2.26 o 
  -6  10   9       35.84       28.45      2.86 o 
  -4  10   9      288.36      299.44      7.42 o 
  -2  10   9      131.20      145.86      4.52 o 
   0  10   9       10.38        6.50      2.32 o 
 -18   0  10      407.39      405.83     10.86 o 
 -16   0  10        0.01       -1.56      2.38 o 
 -14   0  10      616.79      615.31     13.34 o 
 -12   0  10        2.26        4.51      2.06 o 
 -10   0  10     2228.21     2264.58     37.85 o 
  -8   0  10     5074.15     5254.20     83.01 o 
  -6   0  10     1617.76     1585.33     18.57 o 
  -4   0  10        0.02        0.59      1.02 o 
  -2   0  10      114.47      141.19      3.29 o 
   0   0  10      326.41      354.70      7.94 o 
   2   0  10      395.04      385.33      8.81 o 
   4   0  10      212.34      207.52      6.25 o 
   6   0  10        1.11        4.53      2.17 o 
   8   0  10      512.75      522.62     12.61 o 
 -19   1  10      353.81      385.64     15.58 o 
 -17   1  10       17.72       17.59      2.54 o 
 -15   1  10      103.13      100.99      3.33 o 
 -13   1  10       51.18       41.61      2.63 o 
 -11   1  10     2169.19     2162.52     25.81 o 
  -9   1  10      691.03      658.93      9.19 o 
  -7   1  10      636.38      625.30      7.48 o 
  -5   1  10       58.75       48.96      1.18 o 
  -3   1  10       11.41       16.83      1.00 o 
  -1   1  10     1053.83     1067.46     10.65 o 
   1   1  10       26.02       18.25      1.51 o 
   3   1  10      381.14      372.55      6.23 o 
   5   1  10       31.57       30.90      2.01 o 
   7   1  10       16.61       11.78      2.53 o 
   9   1  10        0.79       -1.00      1.89 o 
 -18   2  10      202.80      190.51      5.83 o 
 -16   2  10        4.81        4.39      2.09 o 
 -14   2  10      353.05      372.20      7.83 o 
 -12   2  10       20.83       21.84      1.75 o 
 -10   2  10      318.15      314.19      4.75 o 
  -8   2  10       53.47       50.58      2.54 o 
  -6   2  10      279.66      320.85      4.12 o 
  -4   2  10       59.97       71.02      1.52 o 
  -2   2  10     1284.10     1364.93     13.28 o 
   0   2  10      868.35      869.55      9.96 o 
   2   2  10      320.06      313.90      5.46 o 
   4   2  10      724.35      675.93      9.83 o 
   6   2  10       43.53       33.55      2.18 o 
   8   2  10       37.20       49.20      2.66 o 
 -17   3  10       41.38       47.04      3.28 o 
 -15   3  10       20.55       15.75      2.29 o 
 -13   3  10       90.07      104.93      3.83 o 
 -11   3  10       37.97       23.08      1.75 o 
  -9   3  10       65.92       58.77      1.92 o 
  -7   3  10      155.78      147.66      2.84 o 
  -5   3  10     5701.57     5730.41     51.66 o 
  -3   3  10       84.84       77.28      1.87 o 
  -1   3  10        2.49        3.73      0.95 o 
   1   3  10     2063.05     1861.27     22.07 o 
   3   3  10      550.30      488.01      9.31 o 
   5   3  10        0.30       -0.68      1.42 o 
   7   3  10       24.14       27.39      2.21 o 
   9   3  10        3.07        8.45      4.63 o 
 -18   4  10       41.44       42.46      4.43 o 
 -16   4  10        8.68        5.92      2.39 o 
 -14   4  10       11.45        7.03      2.09 o 
 -12   4  10      125.59      105.47      3.87 o 
 -10   4  10      408.74      408.13      7.65 o 
  -8   4  10      180.88      176.11      3.83 o 
  -6   4  10      183.78      151.11      3.41 o 
  -4   4  10      179.59      185.64      3.08 o 
  -2   4  10      610.78      621.35      7.10 o 
   0   4  10     2213.35     2187.24     22.77 o 
   2   4  10      324.31      265.98      4.98 o 
   4   4  10      133.63      102.33      3.69 o 
   6   4  10       27.02       29.12      2.14 o 
   8   4  10       46.44       55.09      2.96 o 
 -17   5  10        1.00       -4.53      4.53 o 
 -15   5  10       48.71       43.03      3.10 o 
 -13   5  10        9.37        6.96      1.70 o 
 -11   5  10      762.98      623.32      9.45 o 
  -9   5  10        4.47        0.70      1.31 o 
  -7   5  10        0.48        1.09      1.51 o 
  -5   5  10     1572.32     1534.20     18.82 o 
  -3   5  10      166.49      140.47      4.13 o 
  -1   5  10        6.87        4.64      1.24 o 
   1   5  10      217.25      208.57      4.27 o 
   3   5  10      104.92      100.45      4.32 o 
   5   5  10       75.23       55.39      2.65 o 
   7   5  10        1.03       -1.65      1.79 o 
 -16   6  10      302.00      308.41      9.62 o 
 -14   6  10      361.92      355.80      6.97 o 
 -12   6  10        0.12        1.12      1.59 o 
 -10   6  10        5.05        0.64      1.45 o 
  -8   6  10      526.08      438.42      7.26 o 
  -6   6  10      600.35      573.77      8.71 o 
  -4   6  10       47.78       48.91      2.27 o 
  -2   6  10      793.78      791.43      9.85 o 
   0   6  10      142.92      149.19      3.24 o 
   2   6  10        5.85        5.12      1.56 o 
   4   6  10       92.78       88.79      3.10 o 
   6   6  10      217.98      220.48      7.25 o 
 -15   7  10        9.79       14.85      3.48 o 
 -13   7  10      259.85      240.42      5.60 o 
 -11   7  10        6.18        8.45      2.21 o 
  -9   7  10      325.74      285.96      5.78 o 
  -7   7  10        3.20        2.38      1.50 o 
  -5   7  10        1.33        3.49      1.59 o 
  -3   7  10      390.31      385.69      6.66 o 
  -1   7  10      151.14      162.71      4.01 o 
   1   7  10        2.17        2.57      1.64 o 
   3   7  10       57.05       44.61      2.87 o 
   5   7  10        1.91       -0.81      2.52 o 
 -14   8  10        9.42       -1.46      4.29 o 
 -12   8  10      165.33      162.25      4.64 o 
 -10   8  10        0.48        0.09      1.73 o 
  -8   8  10       33.80       44.87      2.52 o 
  -6   8  10      654.60      586.59     13.91 o 
  -4   8  10       23.66       22.60      2.02 o 
  -2   8  10      240.62      247.55      7.85 o 
   0   8  10        0.54        1.94      1.73 o 
   2   8  10      326.57      347.75     13.52 o 
   4   8  10       69.11       69.82      4.48 o 
 -11   9  10       17.97       24.57      2.88 o 
  -9   9  10        5.26        7.98      2.04 o 
  -7   9  10       59.25       65.97      3.10 o 
  -5   9  10      224.80      229.60      6.22 o 
  -3   9  10        6.66        2.70      2.13 o 
  -1   9  10      458.20      472.59      8.43 o 
   1   9  10        7.86       10.04      2.93 o 
  -6  10  10        0.79        8.32      2.46 o 
  -4  10  10       32.82       31.39      3.00 o 
  -2  10  10       33.14       34.80      3.44 o 
   0  10  10       80.87       87.76      5.26 o 
 -19   1  11       23.89       13.17      3.03 o 
 -17   1  11       10.05        9.58      2.36 o 
 -15   1  11       13.78       15.18      2.00 o 
 -13   1  11       22.33       22.30      1.92 o 
 -11   1  11       42.02       43.53      2.47 o 
  -9   1  11      135.35      125.36      3.51 o 
  -7   1  11      551.39      549.73      6.85 o 
  -5   1  11      193.12      165.24      2.53 o 
  -3   1  11      130.02      135.68      2.37 o 
  -1   1  11        5.62        2.04      1.64 o 
   1   1  11       69.35       73.37      2.48 o 
   3   1  11       35.24       27.78      2.72 o 
   5   1  11      279.10      260.79      5.41 o 
   7   1  11        5.23        6.30      2.27 o 
 -18   2  11       23.60       30.07      3.12 o 
 -16   2  11       43.36       45.99      3.12 o 
 -14   2  11        0.14        1.00      1.83 o 
 -12   2  11       44.02       53.34      2.42 o 
 -10   2  11      685.84      675.22      9.66 o 
  -8   2  11        8.45       11.61      1.30 o 
  -6   2  11      981.76      922.30      9.85 o 
  -4   2  11       37.57       47.60      1.71 o 
  -2   2  11        3.39       10.75      1.04 o 
   0   2  11       75.18       66.50      2.29 o 
   2   2  11      331.20      273.22      5.16 o 
   4   2  11       29.58       25.26      1.93 o 
   6   2  11      282.92      281.39      5.86 o 
   8   2  11        4.50        7.51      2.02 o 
 -17   3  11        1.77        6.50      2.36 o 
 -15   3  11      116.03      109.66      4.24 o 
 -13   3  11     1039.90      937.04     15.31 o 
 -11   3  11      470.99      436.71      8.48 o 
  -9   3  11     1231.89     1186.87     13.40 o 
  -7   3  11     1103.65     1066.79     12.09 o 
  -5   3  11      304.17      282.00      4.01 o 
  -3   3  11      109.85      110.23      2.32 o 
  -1   3  11      485.79      469.50      6.24 o 
   1   3  11     1591.74     1569.75     19.21 o 
   3   3  11      420.89      366.03      8.20 o 
   5   3  11       37.20       37.85      2.82 o 
   7   3  11        4.36        7.89      1.99 o 
 -16   4  11      108.86      100.79      4.40 o 
 -14   4  11      247.94      224.09      6.04 o 
 -12   4  11        0.60       -1.33      1.46 o 
 -10   4  11      503.60      406.04      6.75 o 
  -8   4  11     2019.55     1975.11     23.71 o 
  -6   4  11       65.23       41.99      2.09 o 
  -4   4  11     6169.74     5993.88     54.32 o 
  -2   4  11     2337.73     2352.34     22.51 o 
   0   4  11       96.55      109.89      3.04 o 
   2   4  11     1172.31     1030.46     13.65 o 
   4   4  11      104.30       99.87      3.25 o 
   6   4  11       86.22       89.87      3.37 o 
 -17   5  11      380.60      382.85     15.19 o 
 -15   5  11      230.96      226.37      6.43 o 
 -13   5  11        0.00       -0.49      2.25 o 
 -11   5  11      108.93      109.22      3.34 o 
  -9   5  11      153.46      141.87      3.66 o 
  -7   5  11      282.06      274.31      5.22 o 
  -5   5  11      149.71      145.78      3.57 o 
  -3   5  11      392.82      384.88      5.74 o 
  -1   5  11      183.11      192.88      5.19 o 
   1   5  11       35.73       36.78      2.05 o 
   3   5  11      229.07      201.96      4.61 o 
   5   5  11        1.39        1.75      1.70 o 
   7   5  11       47.38       70.01      3.84 o 
 -16   6  11      165.95      233.31     11.46 o 
 -14   6  11      201.33      220.97      5.33 o 
 -12   6  11        0.02       -0.50      1.63 o 
 -10   6  11        1.14       -0.49      1.52 o 
  -8   6  11        0.17       -1.39      1.39 o 
  -6   6  11       14.77       15.22      2.10 o 
  -4   6  11      102.99      105.46      3.17 o 
  -2   6  11       28.39       26.01      1.95 o 
   0   6  11     1194.66     1179.90     17.17 o 
   2   6  11      217.39      215.33     13.39 o 
   4   6  11        7.18        2.40      1.80 o 
   6   6  11       35.94       47.51      3.34 o 
 -13   7  11      248.74      229.70      5.49 o 
 -11   7  11        8.83       14.03      2.32 o 
  -9   7  11      121.72      105.58      3.95 o 
  -7   7  11       10.09       10.14      1.75 o 
  -5   7  11      110.83      118.24      3.52 o 
  -3   7  11      389.13      381.28      6.76 o 
  -1   7  11       49.16       45.91      2.95 o 
   1   7  11       14.59       19.94      3.53 o 
   3   7  11       36.18       27.39      3.32 o 
   5   7  11        1.05        7.85      4.38 o 
 -12   8  11        1.42       -0.02      2.43 o 
 -10   8  11        0.30        0.54      1.79 o 
  -8   8  11        3.08        0.20      1.69 o 
  -6   8  11       88.42      105.65      3.52 o 
  -4   8  11       55.40       50.32      2.69 o 
  -2   8  11       61.69       62.26      3.23 o 
   0   8  11        4.09        0.15      2.39 o 
   2   8  11        8.50        9.14      4.08 o 
 -11   9  11       19.18       21.66      3.39 o 
  -9   9  11        4.22       13.29      2.20 o 
  -7   9  11        8.58        8.19      2.58 o 
  -5   9  11       86.30       97.32      5.60 o 
  -3   9  11        0.41       -2.50      2.50 o 
  -1   9  11       75.46       79.56      3.39 o 
  -6  10  11       52.54       54.07      6.99 o 
  -4  10  11       16.52       11.76      4.81 o 
  -2  10  11       13.17       14.81      4.63 o 
 -18   0  12       23.61       17.93      3.55 o 
 -16   0  12       18.68       18.31      3.22 o 
 -14   0  12       26.66       26.97      4.40 o 
 -12   0  12       30.58       20.41      2.65 o 
 -10   0  12      179.62      153.66      5.20 o 
  -8   0  12     2879.71     2907.39     47.67 o 
  -6   0  12     1635.93     1590.95     30.21 o 
  -4   0  12      225.88      218.46      4.57 o 
  -2   0  12       49.32       28.78      2.36 o 
   0   0  12       69.37       46.57      4.08 o 
   2   0  12        0.03       -0.68      1.82 o 
   4   0  12        3.62        2.61      2.19 o 
   6   0  12      234.75      253.85      9.96 o 
 -17   1  12        0.50        3.22      2.30 o 
 -15   1  12      261.05      254.25      5.53 o 
 -13   1  12      386.93      352.95      7.63 o 
 -11   1  12       58.64       62.40      2.49 o 
  -9   1  12      105.14       90.58      2.79 o 
  -7   1  12      118.68      106.71      3.58 o 
  -5   1  12       90.97       91.74      1.93 o 
  -3   1  12      253.04      249.00      3.56 o 
  -1   1  12       37.24       28.44      1.76 o 
   1   1  12       10.71        7.85      1.45 o 
   3   1  12       89.76       96.13      3.11 o 
   5   1  12       77.12       76.42      3.03 o 
   7   1  12       13.14       16.25      2.31 o 
 -18   2  12        8.97        8.66      2.35 o 
 -16   2  12       63.33       67.96      3.60 o 
 -14   2  12        4.57        4.80      1.96 o 
 -12   2  12     2593.38     2559.58     30.55 o 
 -10   2  12     2326.92     2339.51     27.88 o 
  -8   2  12      577.75      582.54      7.97 o 
  -6   2  12     1420.81     1342.73     12.54 o 
  -4   2  12       95.36       99.01      2.22 o 
  -2   2  12      580.48      551.46      7.08 o 
   0   2  12     1052.57      928.66     12.37 o 
   2   2  12      357.93      327.81      6.00 o 
   4   2  12       10.27        6.87      1.67 o 
   6   2  12       89.88      105.69      3.67 o 
 -17   3  12       63.81       64.92      3.75 o 
 -15   3  12        6.03        2.59      2.16 o 
 -13   3  12       53.73       45.80      2.83 o 
 -11   3  12       62.33       55.05      3.36 o 
  -9   3  12      137.05      144.46      3.10 o 
  -7   3  12     2842.32     2854.30     26.81 o 
  -5   3  12        3.49        2.51      1.05 o 
  -3   3  12      241.03      265.87      5.00 o 
  -1   3  12      787.97      722.47     10.03 o 
   1   3  12      600.87      535.78      8.25 o 
   3   3  12       52.56       42.88      2.38 o 
   5   3  12        0.01       -0.62      1.62 o 
   7   3  12        2.66        4.22      2.97 o 
 -16   4  12      162.98      176.06      5.71 o 
 -14   4  12      108.22      103.99      4.25 o 
 -12   4  12      357.52      284.79      6.79 o 
 -10   4  12       42.48       31.77      1.99 o 
  -8   4  12       38.92       39.67      2.06 o 
  -6   4  12      295.19      257.36      4.89 o 
  -4   4  12      520.51      538.71      6.59 o 
  -2   4  12      268.24      269.51      4.57 o 
   0   4  12      591.92      614.62     10.66 o 
   2   4  12        0.86        1.47      1.68 o 
   4   4  12       12.14        9.15      1.75 o 
   6   4  12      297.22      327.34      6.73 o 
 -15   5  12       97.43       93.69      4.28 o 
 -13   5  12       52.36       51.44      3.18 o 
 -11   5  12      104.55      116.76      3.46 o 
  -9   5  12       51.26       53.03      2.41 o 
  -7   5  12     1532.68     1527.87     19.17 o 
  -5   5  12        4.21        5.89      1.56 o 
  -3   5  12        1.09        0.37      1.49 o 
  -1   5  12     1157.70     1169.84     17.99 o 
   1   5  12       28.40       34.08      2.50 o 
   3   5  12        2.41        1.89      1.68 o 
   5   5  12      209.48      247.76      5.66 o 
 -14   6  12        1.52        0.45      2.18 o 
 -12   6  12        6.12        1.85      1.68 o 
 -10   6  12      139.79      106.20      5.57 o 
  -8   6  12        1.09       -0.60      1.46 o 
  -6   6  12      253.11      236.88      4.98 o 
  -4   6  12      679.28      679.45     10.06 o 
  -2   6  12      422.62      411.11      7.14 o 
   0   6  12       68.57       70.16      3.37 o 
   2   6  12        6.43        5.03      2.58 o 
   4   6  12        6.76        2.96      6.11 o 
 -13   7  12      109.97      137.89      4.83 o 
 -11   7  12       11.38        9.99      1.90 o 
  -9   7  12       28.20       27.25      2.17 o 
  -7   7  12        8.14        4.48      1.77 o 
  -5   7  12       70.98       65.16      2.81 o 
  -3   7  12      124.95      136.98      4.46 o 
  -1   7  12        0.80        2.07      1.99 o 
   1   7  12        0.01        1.65      1.99 o 
   3   7  12       84.03       85.78      7.25 o 
 -12   8  12        0.08       -3.28      3.28 o 
 -10   8  12       71.57       70.03      3.18 o 
  -8   8  12       23.92       24.50      2.28 o 
  -6   8  12       20.86       29.02      3.80 o 
  -4   8  12        4.85        5.70      1.77 o 
  -2   8  12      387.20      426.07     10.82 o 
   0   8  12      392.06      396.02     14.98 o 
  -9   9  12       38.72       41.72      3.63 o 
  -7   9  12      126.27      121.74      4.12 o 
  -5   9  12      855.10      953.42     16.12 o 
  -3   9  12      221.78      240.44      8.03 o 
  -1   9  12       20.70       29.48      5.41 o 
 -17   1  13        1.63       -2.24      2.24 o 
 -15   1  13      780.68      808.10     12.09 o 
 -13   1  13        0.07       -1.57      1.57 o 
 -11   1  13        0.73        1.10      1.49 o 
  -9   1  13     2423.27     2453.89     29.08 o 
  -7   1  13        5.37        4.45      1.21 o 
  -5   1  13      256.63      278.40      5.30 o 
  -3   1  13      158.34      118.98      2.65 o 
  -1   1  13        1.25        1.40      1.35 o 
   1   1  13      182.88      156.63      3.91 o 
   3   1  13        1.14        2.37      1.62 o 
   5   1  13      170.83      201.06      5.00 o 
 -18   2  13       12.99       12.89      4.48 o 
 -16   2  13       74.22       58.97      3.55 o 
 -14   2  13       31.44       22.49      2.52 o 
 -12   2  13      241.27      214.84      4.98 o 
 -10   2  13        3.15        2.32      1.47 o 
  -8   2  13     3387.17     3258.71     37.71 o 
  -6   2  13      453.80      399.50      4.86 o 
  -4   2  13      110.26       97.85      2.30 o 
  -2   2  13        3.00       16.98      1.90 o 
   0   2  13        1.55        3.25      1.48 o 
   2   2  13        2.10        2.41      1.57 o 
   4   2  13       11.51       17.37      2.02 o 
   6   2  13        0.50       -0.51      3.78 o 
 -17   3  13        6.95        7.54      2.57 o 
 -15   3  13      599.88      581.73     11.28 o 
 -13   3  13      162.28      183.53      5.41 o 
 -11   3  13      154.47      159.14      6.63 o 
  -9   3  13      425.13      410.77     10.05 o 
  -7   3  13       14.89       12.81      1.26 o 
  -5   3  13     1245.60     1178.52     14.08 o 
  -3   3  13       96.09       74.69      2.35 o 
  -1   3  13       97.65       96.70      7.92 o 
   1   3  13      223.16      181.80      4.31 o 
   3   3  13       14.57       14.18      2.53 o 
   5   3  13      125.66      126.97      4.07 o 
 -16   4  13      103.55      121.71      4.87 o 
 -14   4  13      132.65      134.41      9.74 o 
 -12   4  13      106.74       85.57      3.77 o 
 -10   4  13      642.66      636.90     11.41 o 
  -8   4  13      397.80      338.78      6.05 o 
  -6   4  13      224.32      207.05      4.39 o 
  -4   4  13      107.99       97.95      2.71 o 
  -2   4  13        6.74        3.97      1.53 o 
   0   4  13        3.66        3.35      1.86 o 
   2   4  13        5.78        4.33      1.70 o 
   4   4  13        0.00        0.90      1.89 o 
 -15   5  13        0.08       -0.43      3.14 o 
 -13   5  13      116.37      103.96      4.29 o 
 -11   5  13       14.11        9.39      1.73 o 
  -9   5  13      515.84      523.95      8.41 o 
  -7   5  13        3.82       -0.80      1.45 o 
  -5   5  13        2.91        5.52      1.67 o 
  -3   5  13     1651.60     1643.47     20.70 o 
  -1   5  13       32.88       36.96      2.74 o 
   1   5  13       16.86       23.00      2.40 o 
   3   5  13        1.92        0.03      2.57 o 
   5   5  13      192.77      179.20     10.00 o 
 -14   6  13       27.18       26.86      3.00 o 
 -12   6  13      156.30      170.32      4.53 o 
 -10   6  13      144.01      140.43      4.01 o 
  -8   6  13        0.14        1.15      1.61 o 
  -6   6  13      212.83      198.17      4.62 o 
  -4   6  13      937.02     1021.18     22.99 o 
  -2   6  13      361.57      388.77     10.67 o 
   0   6  13        2.17        1.40      1.92 o 
   2   6  13       57.44       45.37      3.97 o 
   4   6  13      296.01      367.44     15.19 o 
 -13   7  13        0.63        2.92      2.07 o 
 -11   7  13      151.07      133.32      4.12 o 
  -9   7  13      193.69      198.43      4.91 o 
  -7   7  13        5.31        5.38      1.89 o 
  -5   7  13       26.37       21.87      2.17 o 
  -3   7  13      307.18      328.05      9.88 o 
  -1   7  13        6.62       12.13      2.44 o 
   1   7  13       60.14       61.80      3.61 o 
 -12   8  13       63.31       64.75      6.05 o 
 -10   8  13       26.89       30.42      2.55 o 
  -8   8  13       97.44      126.78      4.07 o 
  -6   8  13       73.89       79.64      3.35 o 
  -4   8  13      466.94      455.72      9.41 o 
  -2   8  13       10.66       10.48      2.62 o 
  -9   9  13       15.53       13.52      5.11 o 
  -7   9  13        0.17        0.78      3.08 o 
  -5   9  13        2.44        4.81      4.76 o 
  -3   9  13        0.17        6.48      4.81 o 
 -16   0  14      394.93      414.13     10.99 o 
 -14   0  14      827.75      807.58     17.00 o 
 -12   0  14     2438.82     2542.39     43.31 o 
 -10   0  14      877.48      853.45     16.93 o 
  -8   0  14     1973.62     1826.39     66.79 o 
  -6   0  14      430.28      425.74      8.07 o 
  -4   0  14      717.99      584.79     18.02 o 
  -2   0  14     1296.11     1179.58     21.45 o 
   0   0  14      420.13      476.46     15.25 o 
   2   0  14      813.28      884.57     17.88 o 
   4   0  14      148.53      198.82      9.68 o 
 -17   1  14       54.58       53.49      3.70 o 
 -15   1  14       27.07       31.32      2.88 o 
 -13   1  14       74.48       75.47      3.75 o 
 -11   1  14       66.26       66.08      2.75 o 
  -9   1  14      159.81      168.94      4.04 o 
  -7   1  14      668.17      651.96      7.81 o 
  -5   1  14       28.13       23.15      1.59 o 
  -3   1  14      334.07      319.25      6.68 o 
  -1   1  14      562.00      500.80      7.93 o 
   1   1  14       26.84       30.76      2.17 o 
   3   1  14       56.58       49.81      2.69 o 
   5   1  14       37.71       43.02      3.96 o 
 -16   2  14        0.82        5.92      2.42 o 
 -14   2  14        0.56        0.70      2.03 o 
 -12   2  14      688.00      676.16     12.04 o 
 -10   2  14      154.12      132.36      5.46 o 
  -8   2  14        5.85        3.28      1.50 o 
  -6   2  14       75.46       80.21      2.01 o 
  -4   2  14       15.95       13.48      1.44 o 
  -2   2  14      124.08       89.91      4.26 o 
   0   2  14       14.72        8.64      1.71 o 
   2   2  14       80.50       94.39      3.31 o 
   4   2  14      168.64      190.92      4.97 o 
 -17   3  14       16.69       14.72      4.98 o 
 -15   3  14        0.12        5.01      2.33 o 
 -13   3  14        4.13        7.40      2.11 o 
 -11   3  14      427.20      465.91     11.14 o 
  -9   3  14       89.68       77.88      5.80 o 
  -7   3  14       55.57       62.30      2.19 o 
  -5   3  14      356.98      351.72      5.03 o 
  -3   3  14       32.35       40.10      2.23 o 
  -1   3  14       38.12       30.27      2.41 o 
   1   3  14      123.83      120.03      4.36 o 
   3   3  14       58.73       52.31      2.75 o 
   5   3  14       30.06       42.52      5.45 o 
 -16   4  14      117.24      121.45      5.90 o 
 -14   4  14      523.61      538.98     16.37 o 
 -12   4  14       57.55       63.18      3.43 o 
 -10   4  14      344.98      343.47      7.64 o 
  -8   4  14      125.44      127.23      3.54 o 
  -6   4  14       13.85       10.02      1.60 o 
  -4   4  14       73.44       85.27      3.00 o 
  -2   4  14      213.03      214.19      4.86 o 
   0   4  14        3.22        5.25      2.01 o 
   2   4  14       13.13       15.98      2.46 o 
   4   4  14        0.34       -1.19      3.03 o 
 -15   5  14       71.26       88.08      4.29 o 
 -13   5  14       35.04       39.58      3.12 o 
 -11   5  14       39.13       41.78      3.53 o 
  -9   5  14      105.89      110.04      3.46 o 
  -7   5  14      319.13      340.91      7.24 o 
  -5   5  14      113.41      116.49      4.04 o 
  -3   5  14      117.26      110.96      4.17 o 
  -1   5  14       78.10       86.45      3.88 o 
   1   5  14        0.00       -2.13      2.46 o 
   3   5  14        0.24       -3.82      3.82 o 
 -12   6  14      287.01      289.90     11.76 o 
 -10   6  14        3.21        2.40      1.75 o 
  -8   6  14      172.93      197.49      4.80 o 
  -6   6  14      559.58      589.57      9.38 o 
  -4   6  14       15.69       16.96      2.43 o 
  -2   6  14       33.55       35.47      3.24 o 
   0   6  14        0.71       -0.45      2.12 o 
   2   6  14       90.24       85.61      7.72 o 
 -11   7  14      414.39      390.68      8.63 o 
  -9   7  14      137.20      135.70      4.15 o 
  -7   7  14      539.74      581.91      9.56 o 
  -5   7  14       56.62       54.99      3.39 o 
  -3   7  14        1.17        1.66      2.31 o 
  -1   7  14      280.22      330.41     14.21 o 
   1   7  14       25.23       32.59      5.28 o 
 -10   8  14       12.35       16.12      2.64 o 
  -8   8  14        0.80        2.32      2.07 o 
  -6   8  14      197.50      195.97      5.97 o 
  -4   8  14        0.30        1.13      2.36 o 
  -2   8  14       27.92       49.22      6.52 o 
 -17   1  15      831.44      881.43     26.95 o 
 -15   1  15       38.94       39.26      3.15 o 
 -13   1  15        0.02        1.64      1.77 o 
 -11   1  15      893.71      930.88     13.14 o 
  -9   1  15     1118.47     1096.71     16.61 o 
  -7   1  15      139.90      115.61      2.72 o 
  -5   1  15      177.39      143.43      3.78 o 
  -3   1  15      611.10      513.57     11.16 o 
  -1   1  15        8.62       10.81      2.15 o 
   1   1  15        0.03       -0.61      1.77 o 
   3   1  15      719.60      853.29     12.79 o 
 -16   2  15      105.19      115.39      4.76 o 
 -14   2  15       15.68       13.19      4.32 o 
 -12   2  15       87.17       73.34      3.49 o 
 -10   2  15      345.00      319.03      6.08 o 
  -8   2  15      221.90      207.23      4.61 o 
  -6   2  15       53.99       41.14      1.83 o 
  -4   2  15       14.24        9.24      1.70 o 
  -2   2  15      201.72      209.61      5.49 o 
   0   2  15      198.95      203.49      5.69 o 
   2   2  15       23.62       29.04      2.42 o 
   4   2  15       98.05      101.78      7.51 o 
 -15   3  15       35.36       42.77      3.29 o 
 -13   3  15       22.60       27.42      2.82 o 
 -11   3  15      104.76       99.67      3.99 o 
  -9   3  15       15.20       11.99      2.17 o 
  -7   3  15      154.41      137.96      3.68 o 
  -5   3  15      242.45      232.86      4.45 o 
  -3   3  15      111.67       96.78      3.29 o 
  -1   3  15        7.91        6.03      2.02 o 
   1   3  15        1.43       -0.33      2.22 o 
   3   3  15       12.64        6.67      3.14 o 
 -14   4  15      140.75      130.77      4.97 o 
 -12   4  15       50.62       50.63      4.73 o 
 -10   4  15        1.40        6.04      2.20 o 
  -8   4  15      102.84      114.53      4.24 o 
  -6   4  15       33.96       33.98      2.28 o 
  -4   4  15        5.81        7.78      2.06 o 
  -2   4  15       19.59       19.71      2.06 o 
   0   4  15       23.05       23.84      2.57 o 
   2   4  15      247.79      265.16      8.47 o 
 -13   5  15       85.99       94.28      4.33 o 
 -11   5  15       83.23       88.92      4.04 o 
  -9   5  15       86.39       80.88      3.75 o 
  -7   5  15      198.01      191.37      5.33 o 
  -5   5  15        0.02        2.18      2.03 o 
  -3   5  15        7.58        3.23      2.56 o 
  -1   5  15       10.68        7.15      2.31 o 
   1   5  15        4.99        3.90      2.98 o 
 -12   6  15      285.23      297.63      9.39 o 
 -10   6  15      148.34      174.17      4.70 o 
  -8   6  15       46.11       46.17      2.69 o 
  -6   6  15       21.02       19.46      2.49 o 
  -4   6  15      173.90      174.10      8.43 o 
  -2   6  15      215.72      260.41      6.96 o 
   0   6  15       57.59       55.15      6.48 o 
 -11   7  15      237.31      246.34      6.82 o 
  -9   7  15       95.67      119.55      5.22 o 
  -7   7  15       86.87       90.52      3.63 o 
  -5   7  15      604.38      644.40     22.13 o 
  -3   7  15       75.37       96.49      7.66 o 
  -1   7  15       14.76       19.26      6.03 o 
  -8   8  15      470.78      510.15     10.57 o 
  -6   8  15       92.10       85.45      5.49 o 
  -4   8  15      250.72      271.54     13.17 o 
 -16   0  16       87.05       82.00     10.49 o 
 -14   0  16      240.17      232.17      7.79 o 
 -12   0  16     1028.89     1043.12     20.66 o 
 -10   0  16      193.02      198.17      6.60 o 
  -8   0  16        0.04        0.88      2.15 o 
  -6   0  16       42.12       30.32      3.03 o 
  -4   0  16       74.51       83.93      6.57 o 
  -2   0  16      180.24      154.39      8.75 o 
   0   0  16      291.03      331.80      9.28 o 
   2   0  16      225.09      229.01     10.86 o 
 -17   1  16       13.23       11.63      5.15 o 
 -15   1  16      211.69      223.87      6.45 o 
 -13   1  16      375.51      385.57      7.31 o 
 -11   1  16        9.76        6.95      1.87 o 
  -9   1  16       43.59       37.89      2.31 o 
  -7   1  16       55.54       56.21      2.10 o 
  -5   1  16      206.27      175.65      5.24 o 
  -3   1  16      164.17      153.22      6.03 o 
  -1   1  16        7.22        5.94      2.08 o 
   1   1  16      165.23      199.92      5.97 o 
 -16   2  16       71.28       72.48      7.04 o 
 -14   2  16      382.63      388.88      8.81 o 
 -12   2  16      154.86      143.65      4.85 o 
 -10   2  16       55.87       65.47      2.88 o 
  -8   2  16        5.36        4.29      1.52 o 
  -6   2  16      492.79      463.71      7.09 o 
  -4   2  16      361.02      350.19      8.37 o 
  -2   2  16      241.68      263.69      6.52 o 
   0   2  16      190.40      203.42      6.93 o 
   2   2  16        1.04        0.21      2.91 o 
 -15   3  16       67.08       75.69      4.13 o 
 -13   3  16      221.03      226.97      6.46 o 
 -11   3  16        1.62        1.47      2.02 o 
  -9   3  16        0.33        0.98      2.10 o 
  -7   3  16      258.19      244.54      5.21 o 
  -5   3  16       20.53       26.44      2.37 o 
  -3   3  16       22.14       24.23      2.58 o 
  -1   3  16      248.04      266.10      6.76 o 
   1   3  16      109.89      145.51      6.48 o 
 -14   4  16      119.16      109.74      5.18 o 
 -12   4  16       92.24      108.18      4.54 o 
 -10   4  16        4.66        2.74      2.11 o 
  -8   4  16       50.61       52.17      3.11 o 
  -6   4  16      307.86      333.61      7.90 o 
  -4   4  16        1.99        0.06      2.04 o 
  -2   4  16       69.74       61.84      3.49 o 
   0   4  16      104.38      104.97      4.45 o 
 -13   5  16      235.33      284.55      7.60 o 
 -11   5  16       59.42       61.78      4.67 o 
  -9   5  16      310.78      316.66      7.86 o 
  -7   5  16      264.71      292.07      6.97 o 
  -5   5  16      652.09      722.20     15.84 o 
  -3   5  16        9.06       11.38      2.43 o 
  -1   5  16        1.29        2.47      2.45 o 
 -12   6  16       36.91       40.38      5.92 o 
 -10   6  16       61.36       74.37      4.10 o 
  -8   6  16        0.67        0.93      2.07 o 
  -6   6  16       10.69       18.18      3.04 o 
  -4   6  16       46.80       49.91      6.35 o 
  -2   6  16      116.57      137.67     14.10 o 
  -9   7  16       99.12      103.08      5.42 o 
  -7   7  16      273.22      262.78      7.11 o 
  -5   7  16      278.70      281.71      9.02 o 
 -15   1  17        0.01        0.50      5.30 o 
 -13   1  17       34.76       38.57      2.89 o 
 -11   1  17      484.10      510.08      8.68 o 
  -9   1  17        0.08       -1.67      1.67 o 
  -7   1  17       20.52       16.44      1.82 o 
  -5   1  17       11.22       19.66      2.11 o 
  -3   1  17      111.36       94.55      5.14 o 
  -1   1  17        2.11       -0.55      2.81 o 
   1   1  17       31.99       56.60      6.26 o 
 -14   2  17      921.71     1024.36     17.48 o 
 -12   2  17      141.55      150.42      5.18 o 
 -10   2  17        0.04       -0.39      1.83 o 
  -8   2  17       34.67       41.67      2.20 o 
  -6   2  17        7.21        8.63      1.97 o 
  -4   2  17       18.41       15.63      2.35 o 
  -2   2  17       67.18       97.01      4.09 o 
   0   2  17      179.10      186.80      7.11 o 
 -13   3  17       35.80       42.71      3.88 o 
 -11   3  17        3.92        0.51      2.15 o 
  -9   3  17      142.55      137.10      4.74 o 
  -7   3  17        9.65       11.05      3.37 o 
  -5   3  17       51.85       46.75      3.94 o 
  -3   3  17       55.43       62.26      3.03 o 
  -1   3  17        1.68        2.07      2.78 o 
 -12   4  17      256.89      249.59      6.89 o 
 -10   4  17      184.49      212.26      6.10 o 
  -8   4  17       22.31       27.75      5.47 o 
  -6   4  17      130.94      135.47      8.93 o 
  -4   4  17      160.92      191.58      5.88 o 
  -2   4  17        3.19        5.63      3.69 o 
 -11   5  17      264.82      300.22      7.75 o 
  -9   5  17       83.50       88.74      6.05 o 
  -7   5  17       13.50       13.40      3.40 o 
  -5   5  17       62.34       93.04      5.17 o 
  -3   5  17      234.24      297.11     12.53 o 
 -10   6  17       13.69       11.67      4.81 o 
  -8   6  17       17.31       18.67      5.32 o 
  -6   6  17        2.59       -3.43      3.60 o 
 -14   0  18      107.31      124.38      6.87 o 
 -12   0  18      116.55      121.32      5.85 o 
 -10   0  18       22.43       28.60      3.49 o 
  -8   0  18      526.76      539.65     13.15 o 
  -6   0  18        0.88       -0.34      2.64 o 
  -4   0  18       35.36       28.19      5.32 o 
  -2   0  18        1.22        0.51      3.86 o 
 -15   1  18        0.00        1.07      4.59 o 
 -13   1  18      318.90      323.09      7.90 o 
 -11   1  18        6.83        6.86      2.28 o 
  -9   1  18       16.42       20.78      2.23 o 
  -7   1  18       25.61       37.78      2.59 o 
  -5   1  18      260.54      274.08      6.26 o 
  -3   1  18       69.42       73.64      4.93 o 
 -14   2  18       35.11       38.36      5.71 o 
 -12   2  18      110.80      113.93      4.64 o 
 -10   2  18        0.24       -0.92      2.29 o 
  -8   2  18        8.57        7.65      2.49 o 
  -6   2  18      234.78      248.33      5.87 o 
  -4   2  18       49.08       51.78      3.51 o 
  -2   2  18       67.59       76.55      7.08 o 
 -13   3  18      512.17      539.43     19.10 o 
 -11   3  18       88.45       98.02      4.41 o 
  -9   3  18       60.27       56.85      4.29 o 
  -7   3  18        9.92       36.35      5.84 o 
  -5   3  18       20.33       17.67      3.44 o 
  -3   3  18      109.65      116.33      8.07 o 
 -12   4  18       10.21       11.03      4.98 o 
 -10   4  18        1.00       -0.75      2.31 o 
  -8   4  18       51.56       49.52      9.74 o 
  -6   4  18       17.31       35.92      5.79 o 
 -11   5  18       66.08       78.74      7.04 o 
  -9   5  18       75.88       78.96      6.99 o 
 -13   1  19       24.93       29.33      3.94 o 
 -11   1  19      105.76      102.61      6.02 o 
  -9   1  19        2.68       -1.91      3.02 o 
  -7   1  19       46.70       56.10      3.19 o 
  -5   1  19       24.81       22.68      4.99 o 
 -12   2  19       41.97       45.38      4.14 o 
 -10   2  19        4.27        5.23      2.56 o 
  -8   2  19        1.21        4.32      3.02 o 
  -6   2  19      111.34      103.67      5.55 o 
  -4   2  19        0.00       -4.63      4.63 o 
 -11   3  19        4.45        2.60      3.37 o 
  -9   3  19      364.43      408.55     15.58 o 
 -10   4  19       19.75       17.68      4.76 o 
  -8   0  20       20.92       17.68      5.54 o 
  -9   1  20       26.66       26.43      5.88 o 
  -7   1  20      234.41      284.88     13.60 o 
                                                 
